# Supplementary material for: Prediction of Severe Acute Pancreatitis Using a Decision Tree Model Based on the Revised Atlanta Classification of Acute Pancreatitis
Source: PLoS One. 2015 Nov 18;10(11):e0143486. doi: 10.1371/journal.pone.0143486 (PMC4651493; doi:10.1371/journal.pone.0143486)
Supplement: S1 File — (XLSX) [file pone.0143486.s001.xlsx]

## Sheet: Sheet1
ID	SEX	age	T	HR	R	SBP	GLU	WBC_D1	HCT_D1	PLT_D1	Tbil_D1	AST_D1	ALT_D1	LDH_D1	BUN_D1	Cr_D1	Na_D1	K_D1	Ca_D1	TG_D1	PH_D1	PaO2_D1	PaCO2_D1	PaCO2_D7	BE_D1	BE_D7	PT_D1	FIB_D1	APTT_D1	TYPE	type2	group	FiO2	OI	etiology	BISAP	CR001	LDH001	OI001	CART
1	1	54	37.4	156	37	108	6.7	0.95	44.3	338	16.6	85	35	348	10.8	218.7	144.1	4.1	1.42	0.77	7.347	49.6	29.5				21.8	1.94	71.4	3	1	1	0.275	180.364	1	4	1		4	5
2	1	68	37.5	115	37	80	10.7	1.1	38.6	134	13.8	26	11		14.1	166.9	139	4.2	1.63		7.14	95	35	32.5	-14.7	-0.9	14.9		36.3	3	1	1	1	95	2	5			4	4
3	1	14	36.2	88	20	101		2.01	38.9	218	102	21	10		4.2	57.4	137.3	4.5	2.31								15.2	1.23	36.5	1	0	0	0.275		1	0				0
4	2	50	36.6	95	20	125	5.7	2.8	28.2	281	4.4	18	30	157	2.36	59.7	139	4	2.1	59.7							14.2	4.82	38.6	1	0	1	0.275		3	0				0
5	1	46	36.5	70	20	96	7.4	3.28	41	144	22.5	53	53	146	4.45	62.6	140	4.2	2.01	3.98							13.1		33.2	1	0	0	0.275		1	0				0
6	2	64	36	120	23	81	10.1	3.5	35.1	99		89		1120	27.77	438.3	135	4.3	1.27		7.173	95.6	30.7		-16		16.3		48.8	3	1	0	0.275		1	5	1	2		3
7	2	24						3.5	33.5	388	10.7	23	27	133	4.8	49.2	139	4.4	2.41	0.38							13.2	2.64	36.2	1	0	0	0.275		1	0				0
8	2	56	37.6	76	20	137	8.2	3.63	38.1	252	13.3	21	76	112	7.98	49.4	144	3.8	2.46	1.23							13	2.86	32.4	1	0	1	0.275		2	0				0
9	1	40	36.8	122	21	120	10.1	3.66	47.3	145	28.6	69	63	647	16.13	74.2	128	4.8	0.99	3.98										2	0	0	0.275		2	2		2		2
10	1	71	35.6	90	28	95	4.5	3.77	40.3	82	40.1	40	66	238	13.25	150.5	138	4.2	1.42		7.345	78.7	30.9	58.6	-8.2	-2.7	25.6	4.28	56.7	3	1	0	0.275	286.182	1	4			4	4
11	1	53	36.6	76	21	139		3.8	38.8	181	19.4	19	18		3.3	64.9	142.9	4.04	2.23								14.4	2.18	40.22	1	0	0	0.275		1	0				0
12	1	43	36.5	80	20	118		3.86	42.2	179	26	20	36		3.9	71	140	3.75	2.51											2	0	0	0.275		1	0				0
13	1	36	36.5	82	15	185		3.98	26.6	74	12.3	38	62		30.35	1644.7	133	8	2.06								14	2.11	35.3	3	1	0	0.275		4	1	1			1
14	2	19					4.1	4.1	41.5	285	8.1	15	17		2.2	46.8	139.3	4.8	2.61											1	0	0	0.275		3	0				0
15	1	62	36.5	70	20	130		4.1	33.2	80	17.7	21	16		8.48	63.6	140	4	2.2											1	0	0	0.275		1	1				0
16	2	60	36	70	20	101	7.6	4.13	33.1	333	70.5	664	592	586	5.56	75.4	142	3.6	2.01	1.17							12.8	4.53	27.8	1	0	0	0.275		1	0		2		2
17	2	58	36.5	84	20	124	11.9	4.14	35.6	177	13.1	12	10	218	6.7	51.6	137.7	3.84	2.2	5.1							13.6	3.09	30.5	1	0	1	0.275		2	0				0
18	2	60	36.2	72	21	130	5.8	4.17	33.7	144	15.8	453	398	382	2.9	59.6	144.3	4.31	2.2											1	0	0	0.275		1	0				0
19	1	33	36.7	84	21	129		4.17	40.4	124	23.4	64	101	168	3.98	61.9	138	3.8	2.08	10.7							13.4	3.47	38.7	2	0	0	0.275		3	0				0
20	2	30	36.5	85	20			4.18	37.3	161	16.4	91	82	269	3.39	57.4	139	4	2.19											1	0	0	0.275		1	0				0
21	1	52	36.5	78	20	111	7.2	4.2	35	113	11	16	19	129	3.2	73.5	143.7	3.96	2.29											1	0	0	0.275		3	0				0
22	1	51	36.5	98	20	97	8.2	4.21	31.7	213	14.8	56	18	168	6.8	107.9	136.9	1.88	2.02	2.59										2	0	0	0.275		1	0				0
23	2	50					7.8	4.4	36.6	108	12.7	13	25		3.1	33.7	137.8	3.83	2.46											2	0	0	0.275		1	0				0
24	2	26	36.7	98	21	122	4.9	4.5	33.3	119	8.1	11	15		1.8	37.8	143.8	3.73	2.36											2	0	0	0.275		2	0				0
25	2	52	38	84	21	142	6	4.58	34.7	84	15.1	33	29	145	3.7	45.4	146	3.83	2.9								16.4	3.78	41.4	2	0	0	0.275		1	0				0
26	1	50	36.5	76	20	120	5.7	4.6	37.4	108	23.5	14	13		4	55.5	142.9	4.28	2.41											1	0	0	0.275		2	0				0
27	1	37	36.8	80	20	107	5.3	4.7	46.6	184	22.3	33	25	174	4.4	76.4	136.5	4.17	2.41	4.39										2	0	0	0.275		1	0				0
28	1	47	36.8	117	32	146	17.4	4.75	36.7	53	104.6	480	184		32.9	543.9	135	6.8	1.26					36		-13.3	17.5		43.2	3	1	0	0.275		2	2	1			1
29	1	47	36.8	117	20	130	17.6	4.75	36.7	53	104.6	184	480		32.9	543.9	135	6.8	1.26					29		-18.1	17.5		43.2	3	1	0	0.275		3	1	1			1
30	1	45	36.5	102	21	130	7	4.75	38.8	141	16.8	17	17	133	4.3	63.8	142.6	4.69	2.2	2.69										2	0	0	0.275		2	0				0
31	2	22	36.5	92	20	100	8.2	4.76	34	209	5.6	13	11		2.1	50.5	141.3	4.16	2.4											2	0	0	0.275		1	0				0
32	1	79	36	59	20	114	4.2	4.76	37.2	98	8.6	25	20	212	8.7	137.2	142.8	4	2.1	1.05										1	0	0	0.275		2	1				0
33	2	52	36	76	21	100	8.3	4.83	32.5	121	24.6	531	453	463	3.69	54.5	137	4.2	2.29	0.45	7.397	126	32.9		-4.2		13.5	3.53	32.7	1	0	0	0.275	458.182	1	0				0
34	1	66	36.9	130	26	158	7.5	4.91	47.2	197	25.1	17	15	126	7.07	87.2	138	4.2	2.21											1	0	0	0.275		1	2				0
35	1	50	36.5	74	18	114	6	5	39.1	179	33.5	286	468		3.2	71.8	143.1	4.37	2.23											1	0	0	0.275		1	0				0
36	2	51	36.9	95	20	128	4.9	5	36.3	144	17.6	16	12	110	5.1	83	143.9	3.68	2.45											1	0	0	0.275		1	0				0
37	2	51	36.9	95	20	128	4.9	5	36.3	144	17.6	16	12		5.1	83	143.9	3.68	2.45											1	0	0	0.275		1	0				0
38	2	55	36.2	76	21	131	6.6	5.01	36.3	160	17.2	258	323		2.2	49.3	143.2	4.46	2.75											2	0	0	0.275		2	0				0
39	1	60	36.4	82	19	145	7.1	5.03	41.2	101	63.2	263	193		6.03	86.8	145	4.3	2.38								13	3.89	36.3	2	0	1	0.275		3	0				0
40	2	20	36.8	72	20	116	5.8	5.06	37.6	182	20	13	9	130	4	43.4	136.6	4.48	2.33	0.57							13.3	1.79	31.7	1	0	0	0.275		1	0				0
41		34	36.5	82	20	131		5.1	32.5	274	8.9	23	15		5.8	49.1	138.2	4.68	2.21											2	0	0	0.275		1	0				0
42	2	50	36.4	90	20	112	5.8	5.1	32	246	24.7	27	32		2.03	62.8	143	4.3	2.18								12.8	3.1	41.1	1	0	1	0.275		5	0				0
43	2	63	36.9	64	20	134	14.9	5.1	27.2	104	15.9	22	24	109	2.31	54.3	138	4.2	2.13	0.54							15.1	3.94	43.7	1	0	1	0.275		2	1				0
44	1	73	37.5	94	21	169	6.4	5.14	37.8	92	75.8	247	207		7.7	81.5	136	4.2	2.04											1	0	1	0.275		3	1				0
45	1	41	36	98	20	130		5.16	38.8	240	14.3	22	321	123	4.5	58.5	137	3.78	2.2											1	0	0	0.275		3	0				0
46	1	46	36.3	86	35	95	8.9	5.19	42.2	117	14	34	18	496	5.97	140.8	132	5.1	1.04	4.77	7.315	77.8	36.5		-7		17.5		46.5	3	1	0	0.275		1	1				0
47	2	58	36.8	66	20	125		5.21	36.6	117	18.8	20	24	274	3.3	64.4	142.5	4.34	2.19	0.8							13.4	2.26	38.2	1	0	1	0.275		1	0				0
48	2	56	36.5	72	21	111	4.7	5.24	34.4	193	14.2	14	13		5.6	50	140.1	4.13	2.28								14	2.99	33	1	0	0	0.275		1	0				0
49	1	40	37.1	86	20	105	12.3	5.27	41.1	182	14	18	19	190	5.06	54.8	139	4.1	2.26	5.55							12.3	4.07	41.9	1	0	1	0.275		1	0				0
50	1	38	36.5	96	19	121	5.1	5.35	37.2	115	9.6	6	11		3.8	82.6	141.1	4.42	2.37								13.2	5.53	34	2	0	0	0.275		1	0				0
51	2	18					7.4	5.5	35.9	276	12.1	14	20		5.2	45.1	141.8	3.92	2.31											1	0	0	0.275		1	0				0
52	1	65	36.7	84	20	110	9.1	5.51	42.3	79	15.5	57	99		5.2	83.6	140.7	4.08	2.3											1	0	1	0.275		1	1				0
53	1	45	36.2	76	19	120	10.4	5.58	29.2	285	15.8	18	23		1.4	38.6	141.5	4.21	2.33											2	0	0	0.275		1	0				0
54	2	49	36.8	78	19	142	2.5	5.58	36	226	13.4	20	28	173	2.6	73.7	143.7	4.66	2.15											1	0	0	0.275		4	0				0
55	2	22	36.7	133	22	131	20.4	5.6	31.2	92	11.7	6	34		1.6	38.5	127	3.5	1.88		7.267	137	14.8		-19.1					3	1	0	0.5		1	1				0
56	2	45	37.6	102	23	144	13.4	5.64	33	187	38.5	26	47	81	4.2	42	139	3.4	1.95	1.99	7.38	69.5	49.5	34.7						2	0	1	0.275	252.727	4	1			4	4
57	1	73	36.5	76	20	121	8.8	5.65	36.4	111	5.9	31	39	118	6	82	135	3.7	1.9	1.21							13.6	5.45	34	1	0	1	0.275		1	1				0
58	2	40	36.5	78	20	110	5.6	5.79	36.2	186	9.4	18	20	138	3.2	43.2	142.9	3.65	2.11	1.62							13	2.73	31.5	1	0	0	0.275		1	0				0
59	1	33	36.2	71	20	140	5	5.84	33	220	18.1	122	34	117	2.52	65	140	3.7	2.15	2.9							13.2	3.68	29.1	1	0	1	0.275		2	0				0
60	2	48	36.6	92	21	158	5.9	5.9	36.9	199	44.7	244	164		3.5	65.5	141	3.4	2.15											1	0	0	0.275		4	1				0
61	1	50	36.6	74	21	136	8.9	6	41	332	19.3	166	136	119	2.81	88.3	145	4.1	2.08	0.99							13.8	3.86	36.2	1	0	0	0.275		1	0				0
62	1	42	36.5	90	21	144	15.6	6.02	37.6	155	7.2	20	30	157	2.6	62.4	137.1	4.41	2.12											2	0	1	0.275		2	0				0
63	2	56	37.9	76	21	127	7.4	6.1	32.1	147	10.1	15	10	172	5.2	38.6	136.8	3.39	2								14.1	2.4	43.9	2	0	0	0.275		1	0				0
64	2	48	36.5	82	21	134		6.1	34.4	167	21.4	19	16	124	3.5	57.9	137.9	3.88	2.27	7.1							12.5	3.44	36.6	1	0	0	0.275		2	0				0
65	1	56	36	61	21	114	10.6	6.11	35.4	91	57.9	730	473	504	5.55	51.3	146	3.9	2.06	0.56	7.469	103	31.1	31.5	-0.9	-4.3	14.2	1.12	30.7	1	0	0	0.275	374.545	1	0				0
66	2	76	36.4	107	21	111	9.4	6.11	38	122	24.2	79	77		16.88	196.4	140	4.1	1.65	1.13	7.049	51.2	20.8		-23		20.1	6.12	43.7	3	1	0	0.275	186.182	1	2	1		4	5
67	1	63	36.7	70	20	125	9.1	6.12	37.3	165	21.1	83	201	189	7	102	135.6	4.62	2.11	1.29							13.6	2.07	45.3	1	0	1	0.275		1	1				0
68	1	48	36.4	70	21	113		6.2	39.6	108	16.1	18	23	183	3.8	68.3	140.7	4.05	2.25	0.8							13.3	3.45	34.1	1	0	0	0.275		1	0				0
69	1	37						6.25	35.3	84	15.2	14	23		5.4	53.8	137.1	3.59	2.33											1	0	0	0.275		3	0				0
70	2	36	37.4	99	24	114	5.6	6.25	33.7	70	14.6	98	11		11.7	156	135	5.3	0.89											2	0	0	0.275		3	2				0
71	1	44	36.8	80	21	110	5.3	6.31	40.7	171	16.6	18	17		3.9	81	139.7	4.1	2.39											1	0	0	0.275		1	1				0
72	2	47	37	90	24	130		6.31	36.1	204	8.7	20	15		6.97	64.5	145	4.1	2.39											1	0	1	0.275		5	1				0
73	1	47	36.8	94	20	136		6.32	38.8	20	7.9	14	35	155	4.1	62.8	142.8	3.93	2.22											1	0	1	0.275		1	0				0
74	1	47	36.2	86	21	138	7.3	6.35	40.7	149	20.3	22	24	193	3.2	59.5	135	4.4	2.17											1	0	0	0.275		1	0				0
75	2	46	37	102	21	105	6.2	6.4	29.7	42	16.1	27	21	322	4.1	53	139.1	3.61	1.76	1.02							15.1	6.31	42.2	2	0	1	0.275		1	0				0
76	1	48	36	76	20	121	5.3	6.44	40	182	22.2	21	28	108	3.11	72.7	141	4.1	2.28	4.55							12.7	3.15	44.1	1	0	0	0.275		1	0				0
77	1	46	36.5	80	20	130		6.47	45.7	191	58.4	74	88		5.4	61	142	3.98	2.66											1	0	0	0.275		1	0				0
78	2	28	36.5	82	21	104	4.7	6.48	30.1	131	8.9	19	10	205	1.4	52.4	141.2	4.17	2.13	3.9							13.8	8.37	48.8	2	0	0	0.275		1	0				0
79	2	42	36.7	80	20	132	6	6.51	34.6	234	16.9	14	11		3.5	45.5	144.9	4.4	2.25											1	0	0	0.275		3	0				0
80	1	45					6.8	6.6	47.4	80	29.9	20	26		7.4	58.1	130	3.8	1.81								13.7		38.1	1	0	0	0.275		2	0				0
81	1	45	36.8	90	21	116	5.6	6.67	45.2	198	19.4	20	24	108	2.7	60.3	140	3.9	2.2	4.3							13.5	2.81	38.2	1	0	0	0.275		1	0				0
82	1	32	36.3	140	35	163	9.3	6.68	43.3	96	16.5	28	39	420	12.16	200	134	4.2	1.58	5.53	7.343	75.7	30.9		-8.2		13.3	6.27	33	3	1	1	0.275	275.273	1	4	1		4	5
83	1	49	38.2	100	20	131	10.8	6.76	36.7	89	33.9	42	31	160	2.4	68.7	132	4	1.93	19.46	7.41	100	37		-0.8		11.8		39.2	2	0	0	0.275	363.636	3	1				0
84	2	74	37.1	115	22	126	4.3	6.78	34.6	118	26.7	75	88	227	5.1	65.1	135.5	4.83	2.19											2	0	0	0.275		1	1				0
85	1	53	36	112	21	175	13.7	6.82	38.4	338	47.5	67	23	727	6.23	77.4	144	3.7	1.08	2.41	7.191	61.6	56.5	34.8	-6.1	1.3	14.5	7.41	42.2	2	0	0	0.275	224	1	0		2	4	6
86	1	47	36.4	104	25	108	8.2	6.83	46.3	124	21.4	19	20	35	3.4	48.3	134.8	4.08	1.91	11.22							15.6	7.94	38.9	2	0	1	0.275		3	0				0
87	1	39	37.2	111	21	134	7.4	6.85	38.4	143	13.6	18	20		5.3	90.5	131	3.8	1.58		7.346	86.9	30.5		-7.7		13.4	9.56	15.5	2	0	1	0.275	316	2	0				0
88	2	39	36.9	82	21	112	7.73	6.87	31.4	178	12.1	17	25	84	5.35	57.5	135	4.2	1.95	0.45							14.8	2.91	38.4	1	0	1	0.275		1	0				0
89	1	48	36.5	80	20	130	5.5	6.88	37.9	245	12.9	38	142		4	94.1	140.2	3.93	2.24											1	0	0	0.275		5	0				0
90	2	56	36.7	103	21	122	6	6.88	35.5	153	19.1	20	16	54	5.03	39.6	135	3.5	2.18	0.63							12.8		31.1	1	0	1	0.275		1	0				0
91	2	68	36	84	27	137	8.3	6.93	32	66	23	28	33	278	6.32	63.6	135	4.3	1.85	0.65	7.436	135	31.8	33.7	-2.6	1.7	14.3		47.9	2	0	0	0.275	490.909	1	1				0
92	1	45	37.8	100	20			6.95	38.9	107	22.3	22	29	420	8.28	116.9	135	4	1.51	4.35	7.403	62	33.7		-3.6		14.4		52.9	2	0	0	0.275	225.455	2	0			4	4
93	1	59	36.2	78	20	110	5.2	6.98	36.4	137	10.8	73	117		5.6	75.2	143.6	4.22	2.13											1	0	0	0.275		1	0				0
94	1	41	36.7	64	21	135		6.99	45.3	264	21.3	23	17		3.4	60.4	140.4	3.77	2.68											1	0	0	0.275		2	0				0
95	1	49	36.5	125	20	142	12.5	6.99	37.3	210	11.9	12	25	558	4.5	62.8	142.2	4	1.8		7.332	64.4	32.9		-7.5					3	1	0	0.275		2	0		2		2
96	2	56	37.3	117	21	125	5.7	6.99	38.8	158	24.9	185	383		3.2	52.2	145	3.7	1.91											2	0	0	0.275		1	0				0
97	1	62	36.5	84	20	160	10.7	7.02	36.9	116	20.1	41	30	193	4.1	56.1	136.8	4.17	2.06	1.68							12.8	7.27	41.4	2	0	1	0.275		1	1				0
98	2	60	36.5	82	21	109	6	7.1	37.1	254					4.3	67.1	140	3.7	2.31											1	0	0	0.275		3	0				0
99	1	37	36.3	80	20	119		7.1	40.8	166	12	20	26	114	5.8	75.1	138	3.8	2.3	1.38							13.6	3.25	40.9	1	0	1	0.275		1	0				0
100	2	18						7.13	41.7	342	11.6	24	36		1.7	39.4	139	3.94	2.4											1	0	0	0.275		1	0				0
101	2	22	36	146	32	79	53.85	7.23	37	113	53.85	16	13	158	14.55	167.2	139	5.2	2.09		6.953	132	11.8		-27.4					3	1	0	0.275	480	1	4				0
102	2	19						7.3	36.9	208	8.1	15	7		5.3	58.1	136	4	2.25											2	0	0	0.275		3	0				0
103	2	34	37.1	85	27	108	5.7	7.31	33.8	184	11.6	242	442		4	41.7	140.5	4.06	2.2								14.5	2.59	36.6	2	0	0	0.275		1	0				0
104	1	46	36.7	82	21	120	20.8	7.38	36	68	21.5	56	29	741	3.54	62.8	137	4.1	1.63	5.48	7.297	87.8	41.8	42.6	-5.6	-4.8	17.9		78.7	3	1	0	0.275	319.273	2	0		2		2
105	1	59	36.3	74	20	162	7.3	7.4	36.4	192	68.1	260	211	300	4.6	65.6	144.2	3.46	2.26											1	0	0	0.275		3	0				0
106	1	89	36.5	64	20	96	5.8	7.4	34.3	148	21.1	122	117	144	5.02	69.4	139	4.8	2.2	0.4	7.34	94.7	43.2		-2.2		13.9	4.58	41.6	2	0	0	0.275		5	1				0
107	1	43	36	72	21	126		7.45	41	153	24.1	22	37		3	58	136	3.37	2.35								12.1	5.81	38.7	1	0	0	0.275		2	0				0
108	2	44	37.7	68	21	99	5.7	7.49	38.4	196	21.4	18	24	128	2.45	57	137	4.2	2.19	8.04										1	0	1	0.275		3	0				0
109	1	42	36.8	84	21	108	10.3	7.52	40.9	132	10.5	74	125	849	22.5	805.3	142	5.2	1.3	5.19							14.5		43.7	3	1	0	0.275		2	1	1	2		3
110	2	71	38.2	81	20	155	8.6	7.55	30.8	90	12.3	11	14		4	61.3	145	3.84	2.15											2	0	0	0.275		2	1				0
111	1	44	36.6	120	33	150		7.55	44	260	8	45	18	454	10.9	381.4	136	3.8	1.57	17.75	7.236	151	22.9		-16.7		13.7		49.8	3	1	0	0.275	549.091	3	3	1			1
112	1	42	36.6	125	33	115	30	7.55	44	260	11.3	29	31	454	10.3	386.9	133	3.9	1.81		7.236	151	22.9		-16.7					3	1	0	0.33		2	3	1			1
113	2	58	37	83	24	143	6.4	7.57	39.4	202	48.6	197	3.5	189	4.22	56.5	138	4.1	2.26								12.5	0.95	33.9	2	0	0	0.275		2	1				0
114	2	72	37.4	85	20			7.58	34.6	146	61.2	84	253	165	3.79	46.6	136	3.8	2.06	0.89	7.386	118	41.1				13		36.9	1	0	1	0.275	429.091	1	1				0
115	1	40				120		7.6	45.6	188	28	20	43		3.9	71.1	144.2	4.44	2.46											1	0	0	0.275		1	0				0
116	2	59	36.3	78	21	148		7.6	34.2	166	17.7	20	6	148	7.6	153	145.3	4.6	2.32	1.54										2	0	0	0.275		2	0				0
117	1	54	36.8	86	20	127	15.3	7.62	37.2	117	17.1	37	19	480	7.3	65.8	144.3	3.71	1.69											2	0	0	0.275		1	0				0
118	2	70	36.5	71	20	126	8.8	7.64	33.4	171	10.3	127	80	242	6.63	72.2	140	4	1.92	0.36							13.7	2.65	34.8	1	0	1	0.275		1	1				0
119	1	43	36.5	81	21	137	4.1	7.65	49.5	145	43.8	76	157	177	5.3	90.8	138.2	3.76	2.09	1.24							14	3.45	34.3	1	0	0	0.275		2	0				0
120	1	49	36.3	100	21	132		7.7	46.2	143	101.7	415	529		5.7	81.7	139	3.6	2.26								13.1		31.9	1	0	0	0.275		1	1				0
121	2	28		111	20	127		7.7	37	233	11.8	35	29		3	47.8	139	3.6	2.26											2	0	0	0.275		3	0				0
122	2	51	36.7	101	20	108	7	7.79	19	140	31.9	164	90		1.6	39.4	137	7.33	2.03								16	2.94	46.1	1	0	0	0.275		3	0				0
123	2	80	36.6	92	25	215	6.7	7.8	42.2	193	34.8	615	415		3.43	54.3	142	3.4	2.32								13.3	3.46	33.8	2	0	0	0.275		1	1				0
124	2	47	36.9	73	21	106	6.5	7.86	38.4	204	30	192	256		2.59	69.6	140	4.3	2.88											1	0	0	0.275		2	0				0
125	1	27	36.9	86	24	111	22.4	7.87	44	162	11.69	33	27	123	6.83	60.3	135	5.9	2.28		7.22	114	26.9							2	0	1	0.275	414.545	1	0				0
126	1	25	38.9	128	24	145	12.1	7.88	40.4	212	57	23	39		4.26	68.5	140	4.5	1.8	10.74							14	7.01	44.8	2	0	0	0.275		3	1				0
127	1	48	36	100	20	99	11.4	7.89	51.3	149	35.1	34	49	463	5.59	97.2	134	4.8	1.57		7.316	156	39.4	40.7	-5.8	-0.3	13.8	8.15	32.6	2	0	0	0.275	567.273	3	0				0
128	1	48	36.6	76	19	133	6.4	7.9	33	190	14.7	29	15	154	4.7	87.3	137.7	4.84	2.18											1	0	0	0.275		4	0				0
129	1	41	36.8	101	21	151	6.9	7.92	47	122	25.8	43	29	172	1.99	49.2	133	3.6	1.96		7.351	77.3	39.3		-3.6		12.1	3.93	33.8	2	0	0	0.275	281.091	1	0			4	4
130	1	35	38.7	100	20	123	15.4	7.94	35.6	1.7	11.7	16	11		6	76.5	139.3	4.34	2.02											2	0	1	0.275		1	0				0
131	1	53	36.5	82	21	138		7.94	36.8	150	17.9	27	37	150	3.8	81.6	141	3.6	2.07	4.99										1	0	0	0.275		1	0				0
132	1	33	36.8	100	20	128	9	7.98	42.8	251	17.3		52	298	2.5	50.4	130.9	4.48	2.31	24.16										1	0	0	0.275		3	0				0
133	1	66	36	62	20	114		8	35.2	122	96.9	89	254		4.4	58.1	140.7	4.3	2.3											1	0	1	0.275		3	1				0
134	1	50	36.2	77	21	163	8.6	8	41.8	59	45.6	644	851		6.8	90.4	145	4.7	2.2								12.6		28.6	2	0	1	0.275		1	0				0
135	1	47	37.8	115	29	125	19.8	8.02	45.7	153	26.7				8.2	81.6	141.3	3.95	1.28								14.3	8.41	37.4	2	0	1	0.275		2	1				0
136	2	48	36.5	82	20	108		8.09	38.2	289	19.9	14	10		3.9	45.6	134.9	4.71	2.19											1	0	0	0.275		1	0				0
137	1	44	36.5	62	18	119	10.1	8.1	39.7	115	14.7	18	7		2.1	76.4	132	3.7	2.16											1	0	0	0.275		1	0				0
138	2	58	36.5	85	20	126	6.2	8.1	30.6	137	29.3	20	17	229	3.4	57.9	134.5	3.79	1.99											1	0	0	0.275		3	0				0
139	2	20	36.4	72	20	111		8.1	36.1	249	17.2	15	23	140	3.17	50.9	140	4.5	2.01	0.32							12.8	2.34	38.4	1	0	1	0.275		1	0				0
140	1	28	37.8	102	20	126	7.1	8.13	39.8	160	55.7	19	26		5.7	49.3	131.2	4.22	2.12		7.385	74	35.6		-3.4		14.5	9.05	49.1	3	1	0	0.275	269.091	1	0			4	4
141	1	36	36.9	80	21	146	4.9	8.15	42.7	313	17.6	18	25	139	3.54	65.4	138	4.5	2.3	1.97							11.9	6.64	37.3	1	0	0	0.275		1	0				0
142	1	60	36.2	90	20	124		8.17	35.9	119	17.6	67	21	178	4.4	62.4	134	4.2	2.13											2	0	0	0.275		3	0				0
143	1	41	38	110	16	120	6.8	8.2	43.6	93	13.9	42	47		5.8	59.7	129	3.7	1.88		7.4	143	37	38	-1.5	-1.7				2	0	1	0.33		1	0				0
144	1	45	36.3	84	20	119		8.2	39	161	34.3	59	229	211	4.2	58.9	140.5	3.14	1.95	1.08							14	4.01	38.3	2	0	0	0.275		2	0				0
145	1	58	37	95	21	222	13.6	8.21	24.2	150	4.1	28	16		14.56	155.2	135	4.5	1.71		7.382	94.9	40.6		-0.8		16.1	3	40.9	2	0	1	0.275	345.091	2	1				0
146	2	45	37.3	116	21	146	12.8	8.22	28.6	70	24.1	49	11	62	3.3	57.7	142.2	3.26	1.38		7.315	91.1	34.1				14.5	9.47	37.5	2	0	1	0.275	331.273	3	0				0
147	1	58	36.7	82	21	140	7.8	8.24	42.7	114	22.2	229	223	274	4.96	91.6	138	4.1	2.22								13.3	3.27	33.1	2	0	1	0.275		1	0				0
148	2	34	36.6	64	20	103	8.5	8.26	36	235	16.1	526	447		2.5	44	142.1	3.72	2.15											1	0	1	0.275		1	0				0
149	1	43	39.2	171	27	146	18	8.3	51	113	44.9	57	27	594	11.78	147.9	138	5.9	1.63		7.371	74.4	30.4	26.6	-7.1	-9.8	15.2		37.6	3	1	1	0.275	270.545	1	3		2	4	6
150	2	21	36.4	84	20	95	5.8	8.31	28.1	82	12.7	13	7		3.4	56.3	138.7	4.22	2.06											1	0	1	0.275		1	0				0
151	1	48	37.8	102	36	85	5.4	8.32	40.5	131	38.7	37	32	227	7.1	82.9	138	3.8	2.21		7.42	53	21.8	40.7	-9.8	0	17.1	4.41	45.3	3	1	0	0.275	192.727	4	3			4	4
152	2	47	37.2	130	21	134	11.2	8.33	41.2	200	16.7	12	16	228	3.46	41.6	135	3.1	2		7.422	131	36.5	36.4	-0.3	0.8	13.5	NA	42.7	2	0	1	0.275	476.364	5	0				0
153	2	21	37.6	80	21	105		8.35	30.5	145	55.3	17	8	170	2.5	52.5	134.3	4.2	2.21											1	0	1	0.275		2	0				0
154	1	18	36.7	86	20	113		8.36	39.9	224	14.1	17	10	175	6.2	63.7	139.1	4.42	2.44											1	0	1	0.275		1	0				0
155	1	70	37.2	78	22	182	7.2	8.36	37.2	145	13.9	25	19	193	8.89	133.7	146	3.6	2.09	0.44							13.7	3.7	37.8	1	0	1	0.275		1	1				0
156	1	54	37.1	105	20	129	9.4	8.37	42.9	156	43.4	342	324		4.1	73.6	142.7	4.28	2.36											1	0	0	0.275		1	0				0
157	1	33	36	64	36	120		8.42	45	192	12.5	27	36	128	5.15	65.6	141	4.2	2.31	5.22							12.6	3.31	37.9	2	0	1	0.275		1	1				0
158	1	56	37.1	92	23	177	7.1	8.47	32.7	130	10	76	148		5.1	59.3	138.3	3.86	1.88								14	4.26	48.2	1	0	1	0.275		3	0				0
159	1	25	37.4	86	20	133		8.6	36.2	181	5.9	14	12		2.1	63.6	135.8	4.71	2.28											1	0	1	0.275		2	0				0
160	2	55	37	93	23	126	6	8.6	40.6	129	35.7	48	48		4.9	42.5	146	3.7	2.32											1	0	1	0.275		1	0				0
161	2	67	36.8	91	30	149	7.4	8.6	32.2	57	32.7	48	45	252	3.56	58.3	140	3.4	1.73	1.68	7.391	75.4	43.3		1.3					2	0	1	0.275	274.182	5	1			4	4
162	1	46	37.3	92	20	104	6.3	8.65	39.1	111	10	17	12		3.4	55	138.3	5.17	2.4											1	0	0	0.275		1	0				0
163	2	58	36.6	68	21	122		8.65	38.8	242	47	683	652	644	4.58	66.3	137	4.7	2.63	0.67							12.9	5.16	18	1	0	1	0.275		1	0		2		2
164	1	32	36.9	125	42	124	8.2	8.69	35.4	231	22.09	62	13		5.91	78.4	131	4.3	1.3		7.318	71.6	42.9		-3.9		16.4		41.6	3	1	1	0.275	260.364	1	3			4	4
165	2	51	36.7	78	20	136	8.5	8.69	32.1	182	11.3	9	13	65	3	46.3	139.3	3.54	2.04	3.66										2	0	1	0.275		3	0				0
166	1	42	37.4	111	31	134	9.4	8.72	34.7	184	14.8	45	22		1.8	42.2	138.6	3.91	1.83		7.373	76	39.4		-2.1		14.6	9.89	34.8	2	0	1	0.3	253.333	2	0			4	4
167	1	58	38.4	86	21	153	6.1	8.79	39.9	97	33.1	13	25		3.6	71.4	141.7	4.13	2.14											1	0	0	0.275		5	0				0
168	1	47	37.4	112	21	140		8.82	41.3	253	15.3	14	10		4.6	52.6	139.8	4.59	2.1											2	0	0	0.275		2	0				0
169	1	59	37.6	82	23	119		8.83	42.4	119	41.7	40	72	143	5.5	84.2	136	4.7	2.05											1	0	0	0.275		3	0				0
170	2	53	36.7	86	21	143	7.2	8.83	36.9	121	30.6	61	26	604	6.44	39.4	138	4.5	1.86	1.24	7.433	83.5	39	32.5	1.7	0.8	13.8		36.9	3	1	0	0.275	303.636	1	0		2		2
171	1	36	36.5	82	20	122		8.85	44.4	85	20.1	21	27	183	5.32	79	138	4	2.1	5.84							12.8	5.32	34.6	1	0	1	0.275		5	0				0
172	2	23	37	98	24	126	5.4	8.87	29	205	19.7	42	45	152	3.04	38.5	135	3.9	2.2											1	0	0	0.275		1	0				0
173	1	41	36.3	104	23	166	7.1	8.87	44.3	237	18.3	267	308	133	3.3	21.5	138.6	3.28	2.05	2.26	7.367	108	35.7				12.9	3.48	32	1	0	1	0.275	392.727	1	0				0
174	2	60	36.4	60	20	150	7.6	8.89	32.8	58	60	86	94		6.54	55.3	142	3.3	2.05											1	0	1	0.275		3	0				0
175	2	52	36.4	80	21	119		8.89	40.7	136	16.5	31	38	360	5.16	47.1	144	4	2.15								13.1	2.87	33.8	2	0	1	0.275		1	0				0
176	2	34	37.6	81	21	123	5.6	8.9	37.7	179	9.1	5	11		3.7	44	141	3.41	2.23								14.3	3.49	38.2	2	0	1	0.275		1	0				0
177	2	41	36.8	126	21	126	13.3	9.1	39.8	170	26.9	462	252	962	8.12	100.3	167.5	2.5	2.67	4.5	7.051	113	14.2	27.8	-25	-6.8	16.4	8.71	32.9	3	1	0	0.275		1	1		2		2
178	1	56	36.5	120	20	138	6.5	9.24	32.3	194	12.7	34	12	623	5.7	40.1	139.4	4.38	1.78	0.89										2	0	0	0.275		5	0		2		2
179	1	56	37.1	86	21	116	8.6	9.25	36.9	197	14.2	32	73	64	3.5	65.9	137.7	4.27	2.43	1.55							12.7	6.1	33.3	1	0	1	0.275		1	0				0
180	1	21	36	82	20	137	4.7	9.28	43.9	188	14.4	22	58		4.4	66.4	146	3.39	2.3											1	0	0	0.275		5	0				0
181	2	43	36.9	84	21	129	5.9	9.29	40.6	123	40.5	52	194		2.8	72	139.3	3.77	2.47											2	0	0	0.275		2	0				0
182	1	29	36.9	73	20	135	9.3	9.3	50.5	169	10.4	30	25	184	3.5	60.6	130	3.2	2.2		7.337	75.6	38.1		-5					3	1	0	0.275	274.909	1	0			4	4
183	2	45	36.7	86	20	126	13.9	9.31	40.7	230	15.3	15	13	219	6.4	62.5	134.5	3.78	2.37	11.46							13.6	8.5	33.2	2	0	1	0.275		3	0				0
184	1	38	36.5	99	20	115	9	9.33	42	110	14.3	25	36		3.9	61.2	131	3.5	1.86		7.342	80.3	42.4		-2.9		16.4	5.52	34.1	2	0	0	0.275	191	1	0			4	4
185	1	41	38	130	32	156	11.8	9.34	45.4	147	30.8	21	23	234	4.53	82.1	132	4	1.81	24.93	7.435	72.9	34.5		-0.9					2	0	1	0.275	265.091	3	2			4	4
186	1	49	37	104	21	126	7	9.35	42.3	140	18.4	61	95		6.5	65.6	137.8	3.73	2.25											2	0	0	0.275		1	0				0
187	2	41	36.9	103	20	130	10.3	9.4	33.2	105	21.9	16	46		4.2	55.8	139	3.7	1.52		7.355	33.3	65.1	57.6	-6.2	-0.5	13.5		40.7	3	1	1	0.275	121.091	2	0			4	4
188	2	55	36.7	67	20	150	6.5	9.4	37.5	124	22.6	24	24		4	68.4	135	3.8	2.15											2	0	1	0.275		1	0				0
189	2	28	36.5	71	17	110	4.6	9.42	40	251	34.2	24	14	143	2.3	52.8	138.9	3.7	2.33	0.99										1	0	0	0.275		5	0				0
190	1	43	26.5	60	20	102	10.5	9.46	51.5	170	6.97	34	27	95	6.03	64.8	143	4	2.27											1	0	1	0.275		5	0				0
191	2	22	36.5	130	23	118	6.8	9.47	32.5	179	11.3	22	6	214	1.4	40.9	136.4	4.49	2.11											2	0	0	0.275		1	1				0
192	1	41	36.7	87	20	128	15.7	9.48	44.4	240	7	9	22	73	6.3	111.3	140.1	4.41	2.39	27							12	5	34.7	2	0	1	0.275		3	0				0
193	2	38	37.1	98	21	107		9.5	29.9	174	11.3	14	20		2.1	43.4	139.5	3.4	2.34											1	0	0	0.275		1	0				0
194	1	42	36.7	86	20	144	11.9	9.5	44.4	162	19.2	17	33		2.4	61.1	141.9	3.8	2.04								14.3	7.01	50	2	0	0	0.275		1	0				0
195	1	63	37.8	68	18	164	8.1	9.53	29.1	126	66.9	100	223	145	8.04	74	140	3.3	2.12	0.58	7.357	111	44.9		-0.2		12.9	5.26	41.6	1	0	1	0.275		2	1				0
196	2	58	36.8	90	19	128	5.4	9.56	36.3	208	14.6	50	102	194	3.3	46.6	144.8	3.43	2.16	1.21							13.1	4.81	37.1	1	0	1	0.275		5	0				0
197	2	27	36.4	154	20	119	30.1	9.59	33.9	204	11.4	41	7	733	5.55	136.1	137	4.4	0.76	17.83	7.232	128	22.6	39.5	-17	-0.9	15.3	9.84	33.7	3	1	1	0.275	465.455	3	1		2		2
198	1	46	36.7	116	38	137	8.3	9.6	51.8	96	15.2	18	38		13.9	203.6	144.4	4.69	1.66								14.3	8.94	40.9	3	1	0	0.275		1	3	1			1
199	2	38	36.8	78	21	117	6.6	9.6	31.1	274	6.7	13	8	104	5.1	36.6	137	4.4	2.13	6.67										1	0	0	0.275		1	0				0
200	2	48	37.5	82	21	125		9.62	30.4	135	31	24	86	150	2.5	55	137.4	4.05	2.09	0.73							13.5	4.85	36.6	2	0	0	0.275		1	0				0
201	1	46	36.7	111	23	135	15.4	9.67	43.5	247	23.5	44	48	363	3.84	46.2	133	4.7	1.43	27.79	7.411	73.8	35.2		-2					2	0	0	0.275	268.364	3	1			4	4
202	2	62	37.1	94	20	146	8.3	9.67	37.9	298	14.4	469	410	496	6.75	57.9	137	4.7	2.25	0.43							13.5	4.01	34.1	2	0	1	0.275		5	1				0
203	1	55	36.1	78	20	125	6.9	9.68	43.5	143	13.9	15	20		3.7	77	143	4.26	2.18											1	0	0	0.275		3	0				0
204	1	55					6.9	9.68	43.5	143	13.9	15	20		3.7	77	143	4.26	2.18											1	0	0	0.275		2	0				0
205	1	38	36	80	20	143	6.7	9.68	45.5	210	18.5	21	37	152	5.7	68.2	138.9	3.97	2.26											2	0	1	0.275		1	0				0
206	2	36	36.3	84	20	123	6.6	9.68	32.7	225	11.94	16	6	52	2.6	39.8	132	3.7	1.56	41.13							11.8	2.73	40.8	2	0	0	0.275		3	0				0
207	1	39	36.8	45	20	137	8.4	9.69	44.9	167	16.2	15	21		3.7	53.7	135.7	4.09	2.62											1	0	0	0.275		2	0				0
208	1	45	36.5	85	23	125	16.2	9.7	47.1	298	2	29	26		5.4	80	132.5	4.4	2.27											2	0	0	0.275		1	0				0
209	2	34	38.4	90	21	111	5.1	9.72	26.2	323	7.6	15	15	248	4.7	62.6	143.3	4.66	2.26	3.65							13.6	8.25	35.7	2	0	0	0.275		2	0				0
210	1	41	36	90	21	126	6.7	9.75	43.7	173	16.7	20	60		3.4	68	137.5	3.99	2.58											2	0	0	0.275		3	0				0
211	1	40					6.2	9.76	41.6	153	17.5	42	79		4.2	74.2	133	3.5	2.12											1	0	0	0.275		2	0				0
212	2	62	37.3	82	20	120		9.79	29	186	14.2	17	10	174	4.58	56.2	139	3.2	1.95	1.27										2	0	0	0.275		2	1				0
213	1	37	37.3	84	21	119	7.3	9.79	36.2	166	16.6	18	30	106	2.82	63	138	4.1	2.33	3.95	7.326	138	43.4		-3		13.9	3.5	34.4	2	0	1	0.275		1	0				0
214	1	43	36	95	21	123		9.8	39	169	20.1	17	15	74	2.9	108	132.9	4.88	2.07	9.44	7.416	71.7	27.4	39.1	-6.5	-3.6	14.5	7.1	38.3	3	1	0	0.275	260.727	4	0			4	4
215	1	34	36.3	101	21	126	5.8	9.85	44.8	258	15.6	23	41	128	4.57	70.4	139	3.9	2.13	4.05							12.2	3.67	34.7	2	0	0	0.275		1	0				0
216	1	52	36.8	86	19	114		9.9	41.5	68	18.6	19	12		7.1	107.2	137	4	2.31											2	0	0	0.275		1	0				0
217	2	52	36.5	84	20	115		9.91	36.2	177	10.1	22	14	190	4.2	69.7	141.6	4.16	2.23	1.5										1	0	1	0.275		1	0				0
218	1	41	36.4	104	20	126	11.6	9.92	48.1	171	14.4	22	35		5.12	60.1	140	4.4	2.29											1	0	1	0.275		2	0				0
219	1	41	36.4	101	21	126		9.92	48.1	171	14.4	22	35		5.12	60.1	140	4.4	2.29											1	0	0	0.275		1	0				0
220	1	33	36.7	118	21	122	11.7	9.93	51	229	26.1	87	63	670	9.08	243.4	132	6.1	1.55	39.03	7.378	75.8	33.6		-4.9		16.7	14.04	40.1	3	1	0	0.275		3	2	1	2		3
221	1	45	36.7	96	20	128	10.4	9.94	51.9	104	29.2	36	43	368	5.3	65.1	135.1	4.24	1.76		7.382	62.8	34.4	30	-4.3	-3.4	12.9	3.57	33.1	3	1	0	0.275		3	0				0
222	1	54	36.2	82	20	142	5.8	9.96	42.3	207	36.7	143	125	206	9.84	75.2	137	4.5	2.03	0.32	7.411	73.3	38.2	46.4	0.2	1.5	15.7	4.92	47	2	0	0	0.275		2	1				0
223	2	40	36.4	82	21	142	8.2	10	40.3	164	12.3	80	277	139	3.52	49.1	133	4	2.21											2	0	0	0.275		1	0				0
224	1	69	36.5	87	30	158	5.8	10.08	42.5	176	17.1	27	23	241	8.7	97.2	144.5	4.61	2.17								14.5	7.12	45.2	2	0	1	0.275		5	1				0
225	1	54	37	54	20	120	7.5	10.09	42.6	146	21.3	99	267	217	5.2	64.6	137.4	4.19	2.19	0.8							13.2	4.05	43.1	1	0	1	0.275		1	0				0
226	1	46	36.5	80	17	115		10.12	32	137	15.8	37	109		4.7	70	141.6	3.56	2.31											1	0	0	0.275		1	0				0
227	1	44	37.2	98	20	140	7.3	10.16	40.4	442	6.7	24	29	252	2.6	78.4	138.2	4.58	2.21	2.23							14.4	4.51	33.3	2	0	0	0.275		5	0				0
228	1	59	38.1	80	21	103	18.1	10.16	29.5	103	36.6	328	79	1862	31.77	624.6	131	5.7	0.9	6.49	7.198	20.9	47	29.3	-9.1	-4.9	15.8	10.2	41.8	3	1	1	0.275	76	5	1	1	2	4	7
229	2	80	36.7	96	20	98	7.1	10.2	37.1	123	66.1	309	304		8.6	93.6	131	4.3	2.1								18		50.3106	1	0	0	0.275		1	1				0
230	1	37	37	128	26	125	10.9	10.2	51.9		25.3	22	27		3.9	50.2	142.6	3.8	1.64		7.368	64.4	29		-7.1		19.9	7.54	50.6	2	0	1	0.275	234.182	1	1			4	4
231	1	40	36.3	76	21	138	6.3	10.2	41.3	167	17.7	42	44		5.58	56.5	143	4.4	2.15											1	0	0	0.275		1	0				0
232	1	56	36.3	87	22	185	7.2	10.2	43	162	34.6	156	119	328	4.58	67.6	137	3.7	2.17	1.17	7.442	77.7	38	43.6	1.9	2.6	15	1.2	37	3	1	1	0.275	282.545	4	0			4	4
233	1	56	36	90	21	149	7.2	10.2	43	162	34.6	156	119	328	4.58	67.6	137	3.7	2.17	1.17	7.442	77.7	38		1.8		13.6	4.83	37.8	3	1	0	0.275	282.545	1	0			4	4
234	2	70	37.1	84	21	112		10.2	39.1	168	24.5	32	30	288	6.88	43.4	127	3.8	1.63	0.84							17.7	4.01	37.1	2	0	1	0.275		2	1				0
235	1	64	37.5	77	16	142	6	10.24	44	165	14.8	23	20		5	78.4	135	3.8	2.12								13.5	3.79	36.1	1	0	0	0.275		1	1				0
236	1	42	36.9	63	15	130	11.7	10.26	44.5	142	32.5	14	14	161	4.9	81.4	137	4.2	2.12	1.89							15.8	2.89	49	2	0	0	0.275		1	0				0
237	2	31	36.7	94	21	132	4.5	10.26	38.2	267	16.7	16	15	149	3.4	41.3	142.4	4.38	2.1	0.96							13.2	2.77	38	2	0	1	0.275		2	0				0
238	1	71	37.1	74	15	114	12.9	10.3	28.8	226	22.8	164	113		5.3	87.1	140.2	4.08	2.13								13.7	5.63	40.9	1	0	0	0.275		3	1				0
239	1	61	36.9	120	29	133	19.3	10.3	51.1	102	39.1	59	29		14	203	134	5.2	2.25		7.448	59.5	33.1		-0.3					3	1	1	0.275	216.364	2	4	1		4	5
240	1	50	36.6	75	20	138	10.6	10.34	43.8	244	18.8	17	70	125	3.7	69.4	136.9	4.46	2.33											1	0	1	0.275		5	0				0
241		62	37.2	98	20	140	7	10.4	32.8	112	37.1	43	17		7.2	52.8	134	3.6	2.31		7.45	101	35	38	1.2	3				2	0	1	0.275		1	1				0
242	1	38	36.1	76	22	130	15.31	10.4	41.6	126	25.2	28	36	267	5.61	36	135	4.11	1.78	5.92				63.2		-8.3	16.3	3.5	34.7	3	1	1	0.275		1	0				0
243	1	46	37.4	110	30	132	6	10.41	40.6	99	53.8	85	122		3.87	61.5	140	4.4	1.85		7.437	115	35.3		0.2		16.5	5.71	42.1	2	0	0	0.275		1	0				0
244	1	49	37	96	20	125	9.9	10.43	39.7	125	25.5	13	19		7.87	68.1	135	3.7	2.07		7.433	64.6	34	41.7	-0.8	0.7	14.8	7.6	47.4	3	1	0	0.275	234.909	1	0			4	4
245	1	66	37.9	92	21	131	6.4	10.47	36.1	91	26.3	95	266	216	5.7	78.4	137.7	3.93	2								16.4	6.24	42.4	1	0	1	0.275		3	1				0
246	1	46	37.2	138	29	147	15.8	10.5	57	216	27.1	35	27		9.2	153.5	119	4.9	1.38		7.291	115	24.2		-13.3		15.6	6.69	37.6	2	0	0	0.275		1	2				0
247	2	43	36.3	94	21	110	9	10.5	31.9	109	19.1	19	14	304	4.3	52.7	134.4	4.64	1.77	3.51							14.3	7.02	45.6	1	0	0	0.275		1	0				0
248	1	50	37.1	92	20	153	6.3	10.5	40.5	255	18.5	25	40	153	3.94	57.2	139	4.3	2.16	25.79										2	0	1	0.275		3	0				0
249	1	54	36.4	107	19	142	10.6	10.54	42.7	171	34.5				2.9	43.8	134.9	3.55	2.33											1	0	0	0.275		1	0				0
250	1	73	37	70	21	163	10.9	10.56	41.8	101	48.5	35	31	156	3.06	62.6	137	3.6	2.01	0.61	7.457	60.5	35	42.5	1.3	-2	15.7		36.8	3	1	0	0.275	220	1	1			4	4
251	1	43	37	100	21	144	9	10.6	37.9	184	15.1	18	34	157	2.9	54.8	140	3.6	2.1	1.83							12.2	4.23	37.2	1	0	0	0.275		1	0				0
252	1	42	37	100	21	144	8.1	10.6	37.9	184	15.1	18	34	157	2.9	54.8	140	3.69	2.18	1.83							12.2	4.23	37.2	2	0	1	0.275		1	0				0
253	2	47	36.8	66	19	102	5.7	10.69	41.2	253	18.9	125	367	176	4.96	47.2	140	4.6	2.31	0.77							13.7	2.79	39	2	0	1	0.275		1	0				0
254	1	36	38	124	25	102	7.1	10.7	38.1	145	15.7	44	15		2.4	68.6	133	3.3	2.08		7.419	52.6	37.4		0		14.2	7.33	36.1	2	0	0	0.275	191.273	3	2			4	4
255	2	65	36.4	79	14	107	3.1	10.7	25	59	19.5	57	47		26.62	303.9	137	3.2	1.93		7.36	109	29.2		-8.3					3	1	1	0.275	396.364	1	2	1			1
256	1	42	38.5	105	20	119	9.3	10.71	32.3	107	45.3	14	16		5.3	76.1	143.5	2.85	1.6		7.438	86.1	33		-1.2		14.8	7.77	38.6	2	0	0	0.275	313.091	1	0				0
257	1	24	36.4	84	21	153	7.1	10.71	43	236	20.8	18	29	165	3.34	69.4	137	4	2.3	0.81	7.467	105	30		-1.8					1	0	0	0.275	381.818	1	0				0
258	1	22	36	84	24	163	5.9	10.73	48.9	153	19.5	21	26	170	3.64	55	142	4.1	2.46											1	0	0	0.275		1	0				0
259	1	38	36.8	88	20	119	14.8	10.73	33.8	126	30.6	17	20	201	4.75	86.1	142	4.4	2.13	5.99							14.6	6.31	39.3	2	0	1	0.275		1	0				0
260	1	29	36.9	92	20	112	4.9	10.75	48.8	160	31.5	32	26	70	2.9	74.2	138.9	3.4	2.49	1.55							11.5	4.62	31.1	2	0	1	0.275		5	0				0
261	1	46	36.7	125	38	160	10.6	10.76	33.9	159	17.5	30	120	1036	9.04	74.5	147	4.3	1.18		7.329	102	36	34.9	-6.5	-0.6	14.3		33.5	3	1	0	0.275	370.909	2	3		2		2
262	2	61	38.3	109	28	170	5.6	10.76	31.8	152	7.9	18	10		4.8	48.9	137.8	4.02	1.86		7.461	57.7	31.7		-0.3		15.3	6.3	44.1	2	0	0	0.275	209.818	1	1			4	4
263	1	41	37.1	78	20	118	5	10.77	38.6	216	30.3	160	208	205	3.25	59	135	3.9	2.2	0.87	7.421	89.4	41.3		2.3		14.2	3.46	33.8	2	0	1	0.275	325.091	1	0				0
264	2	60	36.5	86	21	134	9.4	10.8	36.6	231	8.2	20	10		3.1	119	141	3.8	2.08		7.424	61.5	39.9		1.7		13.9		40.9	2	0	0	0.275	223.636	1	0			4	4
265	2	80	36.5	79	20	145	7.4	10.8	40.4	189	10	28	57		4.19	66.2	138	3.9	2.1		7.41	61.1	35.3		-1.6		13.7		35	3	1	0	0.275	222.182	1	1			4	4
266	1	47	37.8	122	22	142	6.8	10.84	45.6	193	34.9	51	36	231	4.08	55.6	132	3.4	1.83								12.5	8.57	43.6	2	0	0	0.275		3	0				0
267	2	75	36.5	95	20	143		10.87	45.6	145	18	80	137	223	5.1	54.2	146.6	3.98	2.33								12.9	3.22	34.1	2	0	0	0.275		1	1				0
268	1	41	36	64	20	190	11	10.88	44.4	138	12.9	19	19	197	3.2	36.6	139.8	3.86	2.12	4.29							12.9	4.29	47.9	1	0	1	0.275		4	0				0
269	2	36	38.4	84	21	136		10.88	34.4	337	42.5	190	147	251	2.3	33.9	146	3.5	2.13	0.84							15	3.04	39.2	1	0	1	0.275		5	1				0
270	2	47	36.6	68	21	132	7.2	10.89	38.3	190	98.1	269	215		3.8	46.8	138.7	3.88	2.17								14.3	3.36	33.2	1	0	0	0.275		3	0				0
271	2	21	36	74	20	96	7.8	10.89	41.9	193	11.7	14	9	163	4.2	53.1	138.6	3.9	1.93	0.72	7.348	174	42.9	48.4	-1.8	2.3				2	0	0	0.275	632.727	2	0				0
272	2	30	36.6	92	21	107		10.91	29.7	218	11.3	10	13		2	58.5	135.7	4.01	2.49								14.4	6.15	50.9	2	0	0	0.275		1	0				0
273	1	52	37	110	21	123		10.94	45.4	85	38.3	28	26	244	5.76	66.8	138	4	2.15	4.4							13.8	4.62	36.5	1	0	0	0.275		1	0				0
274	1	45	36.8	79	20	115	5.5	11	41.9	98	21.1	63	196	176	4.13	63.3	139.9	3.8	2.32	0.84							11.6	3.84	26	1	0	1	0.275		1	0				0
275	1	66	37.7	92	20	148	8.37	11	45	265	11.8	27	17	272	7.29	56	140	4.03	2.34	0.93							10.95	2.7	24	2	0	1	0.275		1	1				0
276	2	76	37.5	64	20			11.01	35.3	53	28.3	41	92	232	3.47	45	142	3.6	1.96											2	0	0	0.275		5	1				0
277	1	69	38.1	119	26	166	6.2	11.05	35.9	70	25.5	47	36	429	6.68	70	138	4	1.86		7.415	87.9	35.6		-1.2		15.3		43	3	1	1	0.275		1	2				0
278	2	50	36.9	58	24	117	8.82	11.08	37.4	116	27.9	541	236	863	5.18	124	139.5	4.09	2.3	1.55	7.427	108	33.7		-1.9		12.3	4.17	27.1	2	0	1	0.275	392.727	5	0		2		2
279	1	54	37.6	94	21	137	10.3	11.13	42.8	199	29	91	159	155	5.18	124	142	3.6	2.08	0.79	7.362	107	42.4		-1.2		13.7	2.57	36.9	2	0	1	0.275	389.091	1	0				0
280	1	40				149	7.4	11.2	43.4	142	24.9	27	54		3.3	66.5	139.8	4.04	2.38								14.2	6.3	47.9	2	0	0	0.275		2	0				0
281	2	65	37	79	18	167	7.1	11.2	38.8	116	39.9	87	37		4.8	61.3	136	2.6	2.15											1	0	0	0.275		2	1				0
282	1	36	37.3	122	28	138	6.7	11.2	39	180	21.4	29	56	302	4.4	61.2	131	4.1	1.85	4.76	7.411	79.4	32.8	41.5						3	1	1	0.275	288.727	5	1			4	4
283	1	44						11.22	37.5	146	21.8	11	13		1.9	63.6	130	3.4	1.84											1	0	0	0.275		2	0				0
284	2	32	38.2	144	22	141	13.01	11.24	41.3	241	17.7	23	52	170	2.1	48.2	136	3.9	1.95	14.31	7.295	105	33.9		-10		13.2	5.51	32.8	2	0	1	0.275	381.818	3	2				0
285	1	34	36.5	84	20	133	6.2	11.28	44.28	191	17.2	92	62		4.86	83.9	142	4.7	2.38											1	0	1	0.275		2	0				0
286	1	44	36.8	86	20	138	7.6	11.29	38.5	117	128.1	212	469		2.99	86.6	139	3.6	2.01											2	0	0	0.275		1	0				0
287	1	32	40	220		162	17	11.29	32.8	125	38.2	78	50	703	4.59	69.8	147	3.3	1.69		7.008	77	78		-10.8		14.6		32.9	3	1	0	0.33	233.333	4	2		2	4	6
288	1	43	36.3	95	21	110	7.9	11.3	44.3	91	38	33	20		6.7	78.7	140	3.6	1.38		7.386	77.1	39.1		1.3		15.6		46.1	2	0	0	0.275	280.364	2	0			4	4
289	1	57	37.5	102	21	122	6.3	11.31	41.5	169	39.1	37	70		4.37	74.5	139	4.3	2.18								13.2	3.67	34.5	1	0	1	0.275		5	0				0
290	2	53	36.5	80	20	115	6.9	11.31	42.8	191	27	42	33	256	3.1	62.7	141.3	4.18	2.56	1.69	7.24	61.2	36.3		-10.3		13	5.95	31.9	3	1	0	0.275	222.545	5	0			4	4
291	2	66	37.2	90	22	130	10.8	11.32	38	126	110.9	130	225		1.79	46.9														1	0	0	0.275		5	2				0
292	1	47	37.6	86	20	131	4.6	11.33	47.3	249	36.2	265	679	305	2.8	55	138.2	4.34	2.21								13.4	4.63	35.5	2	0	1	0.275		1	0				0
293	1	53	36.6	112		129	9.33	11.33	36.5	210	21.8	35	36	953	7.96	71.1	135	3.6	1.2	2.47	7.42	68.6	32.2	44	-3.2	-1	16	6.77	36.4	3	1	1	0.275	249.455	1	0		2	4	6
294	2	38	36.3	102	20	99	9.5	11.36	36.2	216	14.8	13	13	141	3.9	50.2	140.6	4.16	2.01											2	0	0	0.275		1	0				0
295	2	75	38.1	81	21	109	7.7	11.4	39.2	181	23.5	161	151		4.1	47.3	136.4	3.99	2.23								14.8	4.28	33.7	2	0	0	0.275		1	1				0
296	1	55	37	82	20	143		11.41	42.4	140	22.7	17	21		7.2	77.9	133.4	3.8	2											2	0	1	0.275		5	0				0
297	1	27	36.5	149	33	72		11.45	48.7	85	89.4	98	47	501	5.23	180.1	127	4.5	0.64	17.45	7.31	120	26	30	-9.6	8.5	15.4	4.21	30.2	3	1	1	0.275	436.364	3	3				0
298	1	42	36.1	84	22	126	5.1	11.53	40.7	145	18.3	20	30	152	2.76	73.7	136	4.1	2.04	4.42							14.6	7.24	39.3	1	0	0	0.275		4	0				0
299	1	42	36.1	94	25	126	5.1	11.53	40.7	145	18.3	20	30	152	2.76	73.7	136	4.1	2.04	4.42							14.6	7.24	39.3	1	0	0	0.275		4	0				0
300	2	43	36.7	77	20	114	5.2	11.53	36.8	198	24.7	36	16	76	3.83	43.6	136	4	1.96	2.82							15.2	4.13	34.4	1	0	1	0.275		1	0				0
301	2	59	37.2	71	18	146	8.1	11.6	40.4	140	23.9	745	412		4.84	92.5	144	4.1	2.28								14	4.45	38	1	0	0	0.275		1	0				0
302	2	34	36.8	92	20	139	16.1	11.6	38.5	273	19.7	16	25	171	2.98	36.7	134	4.3	2.28	11.79							11.8	4.68	36.3	2	0	0	0.275		3	0				0
303	2	70	37	117	27	148	12	11.65	38.9	168	24.7	22	44	326	6.2	43.5	141.9	4.19	1.88		7.272	38.1	68.1	55.4	2.3	6.1	15.5	3.82	44.3	3	1	1	0.275		2	2				0
304	1	45	36	152	42	122	13	11.65	45.4	30	159	307	49	1243	13.47	368.3	134	5.5	1.01	12.99	7.388	114	29.2	47.4	-6.8	-5.6	16	8.96	51.9	3	1	0	0.275	414.545	3	4	1	2		3
305	1	54	36.5	54	20	170	10.2	11.66	49.2	111	19.5	32	34		5.23	76.8	139	3.8	1.99											2	0	0	0.275		3	0				0
306	1	49	37.4	107	20	184	6.7	11.68	44.9	146	29.7	148	99	196	3.65	74.2	135	3.7	2.08								13.7	3.37	32	2	0	0	0.275		3	0				0
307	2	73	36.5	80	20	134	9.9	11.69	44.9	129	40.6	145	102		14.4	106.6	139	5	1.83		7.268	156	34.2	26	-10.6	-4	14.1		37.2	2	0	1	0.275		1	2				0
308	1	51	37.2	100	21	128		11.7	46.1	212	64.6	423	293		3.36	71.8	144	4.3	2.31								13.5	3.28	32.3	1	0	1	0.275		3	0				0
309	2	58	37.8			129	6.1	11.71	30.8	161	36.4	97	68		3.81	52.3	140	3.4	2.13		7.414	175	38		0					2	0	0	0.275	636.364	2	0				0
310	1	29	36.7	72	19	100	5.7	11.74	42.5	201	25.1	21	24		2	52.9	138	4.13	2.13											1	0	0	0.275		1	0				0
311	1	29	37	90	21	137	6.2	11.81	45.8	189	29.3	19	18		3.2	71.9	140.2	4.07	2.63											2	0	1	0.275		1	0				0
312	2	58	36.7	92	19	132	8.4	11.82	42.4	173	22.8	159	161		6.05	69.1	140	4.1	2.14											2	0	0	0.275		2	0				0
313	1	60	36.5	97	15	166	8.1	11.82	41.7	224	22.4	22	17		4.6	60.6	136	3	1.89								13.9		35.8	3	1	0	0.275		1	0				0
314	2	38	36.6	122	21	126	28.5	11.82	38.4	98	29.6	67	28	839	10.08	159.9	132	6	1.03	16.49	7.271	94.9	32.1	43.8	-11.3	-4.4	17.1	8.51	39.4	3	1	0	0.275	345.091	3	2		2		2
315	1	33	39	140	24	153	9.87	11.82	41	455	38.8	23	34	388	3.96	76.8	136	3.3	1.38	11.44	7.406	51	38.8		-0.2		15.2	6.86	42.7	2	0	1	0.275		3	2				0
316	1	48	38	126	20	132	4.4	11.83	34.8	95	33	24	30	226	2.02	53	137	3.4	1.78	10.02							13.2	10.57	49.7	1	0	0	0.275		3	1				0
317	2	44	37.4	96	20	126	10	11.85	38.6	201	10.1	27	21	195	1.8	37.5	131.2	3.71	2.21											1	0	0	0.275		4	0				0
318	1	66	39.4	86	20	151	6.1	11.88	40.8	177	74.9	452	276		6.4	36.2	144.9	4.47	2.12											1	0	0	0.275		2	1				0
319	1	68	37	114	30	155	6.2	11.9	44.5	111	73	13	56		8.4	72	138	3.4	1.82		7.42	89	27		-5.6		14.6		36.6	3	1	0	0.275	323.636	3	2				0
320	2	39	36.8	91	20	126	6.84	11.97	38.5	228	12.2	39	26	798	4.31	55.4	133	4.1	1.35	6.48	7.359	143	36.8		-5.9		17.8	8.66	35.7	2	0	1	0.275	520	1	0		2		2
321	1	32	36.5	76	21	123		12	46.5	161	29.4	20	37	187	3.23	86.4	143	4.1	2.35	3.1										2	0	0	0.275		1	0				0
322	1	38	37.3	115	21	136	6.1	12.01	41.8	156	15.5	15	16	232	3.4	81.3	141.2	3.98	2.2	3.78							13.5	6.03	37.5	1	0	1	0.275		2	1				0
323	2	67	36.8	105	29	182	8.3	12.03	42.4	252	30.9	226	135	256	6.69	69.2	139	3.8	2.17								13.9	2.71	35	2	0	0	0.275		3	2				0
324	2	21	37	128	21	111		12.06	40.6	120	10.1	36	11		2.47	51.6	138	4.1	2.18											2	0	1	0.275		1	1				0
325	2	42	36.5	82	20	140	22.1	12.07	36.6	108	11.9	16	13	159	6.2	43.9	144.7	4.4	2.25		7.394	36.5	41.7	NA	0.5	NA	NA	NA	NA	1	0	1	0.275		3	0				0
326	1	47	38	100	20	132	7.2	12.11	41.6	74	37.1	59	116	414	7.1	182.6	143	3.9	1.71	2.14							14.2	3.38	23.8	3	1	1	0.275		1	1				0
327	1	28	36.3	116	23	129	9.9	12.16	42.3	138	12.7	36	28	435	7.4	61.4	134.4	4.28	1.51	3.19							15.3	6.85	38.8	2	0	1	0.275		5	1				0
328	1	34	38.2	135	24	163	9.8	12.19	42	229	16.4	25	21		3	56.9	140.2	3.6	1.86		7.436	69.9	32.9		-1		13.7	8.316	39.7	2	0	0	0.275	254.182	2	1			4	4
329	1	44	37.1	72	20	140	8.7	12.22	42.5	316	8.4	55	45		6.1	55	142	4.4	1.95	3.69	7.394	58.5	39.2		-0.8					2	0	1	0.275	212.727	1	0			4	4
330	1	42	36	109	22	133	6.8	12.23	39.4	270	16.6	22	19		5.2	72.9	141	4.56	2.33											1	0	0	0.275		1	1				0
331	1	22	37.1	76	21	118	8	12.25	37.1	257	18.2	17	24	104	6.36	75.5	139	3.8	2.32	0.87										1	0	1	0.275		1	0				0
332	1	36	37.3	88	21	118	6.2	12.28	45.1	232	44.6	19	29	331	4.14	84.1	137	4.1	2.29		7.445	80.8	35.1		0.7		14.2	8.94	35.2	2	0	0	0.275	293.818	1	0				0
333	1	36	38.3	100	22	120	8	12.3	43.7	187	23.5	35	16		5	63.9	134.5	3.38	1.91								13.3	4.91	42.6	2	0	0	0.275		1	1				0
334	1	58	37	104	23	111		12.3	43.1	175	16.5	13	22	177	6.3	43.2	143.2	4.06	2.23	8.18							11.7	5.69	16	2	0	0	0.275		1	1				0
335	1	46	37	98	18	146	5.7	12.31	38	235	22.9	17	22		4.2	79.6	133.4	4.1	2.27											2	0	0	0.275		3	1				0
336	2	63	37.2	107	20	137	9.2	12.32	39.9	102	38.7	319	99		5.58	61.1	139	3.7	1.54											2	0	0	0.275		2	2				0
337	1	20	36	143	26	100	18.3	12.34	54.5	181	55.2	69	43	680	6.54	104.6	145	4.7	1.46	18.87	7.285	136	44.7	35.8	-5	-0.2	15.5	8.87	50.7	3	1	0	0.275		3	2		2		2
338	1	48	38.6	97	24	118	8.7	12.37	53.4	186	40.2	22	24		5.5	57.1	143.2	3.63	2.2								14	5.14	38.4	2	0	0	0.275		1	1				0
339	1	79	36.4	54	20	131		12.37	36.8	153	14.3	24	21	160	5.21	66.7	146	3.8	2.25											2	0	1	0.275		5	1				0
340	1	44	36.7	83	21	157	8.3	12.4	52.1	154	20.1	52	40		7.4	89.5	131	3.8	2.09											2	0	1	0.275		1	0				0
341	1	54	36.6	80	21	141	4.9	12.4	44	135	63.9	190	149	288	7.2	62.1	142.4	4.13	2.13	0.47							13.6	3.32	37.4	1	0	0	0.275		1	0				0
342	1	45	36	87	21	111	18.7	12.44	49.8	67	58.8	193	367		7.3	158.3	131	6	1.83		7.311	105	41.6		-5.3		13.5	5.04	32.5	2	0	0	0.275	381.818	3	0				0
343	1	25				124	6.3	12.49	46.7	194	6.9	24	21		4.4	66.7	134	4	2.42											1	0	0	0.275		1	0				0
344	1	38	37	84	21	108	12.3	12.52	45.1	244	26.1	34	11		4.32	81.5	137	4.7	2.17		NA	NA	NA	NA		NA	NA	NA	NA	2	0	0	0.275		1	0				0
345	1	36	36.2	117	21	144	10.7	12.55	44.8	100	37.7	27	18		6.7	86.6	134	3.9	1.41		7.326	113	45.5	37.6	-2	0.1	15.3	8.49	34.3	2	0	1	0.275	410.909	3	1				0
346	2	40	37.5	108	20	126		12.59	32.1	195	11.6	21	8	381	1.9	36.4	137.1	3.54	1.76	7.59							15.7	7.41	37.7	2	0	0	0.275		1	1				0
347	1	38	36.6	111	20	117	15.35	12.63	53.7	188	42	41	43	658	9.55	126.3	134	6	1.31	36.35	7.359	118	33.8		-5.9		15.8	6.55	36.6	3	1	1	0.275	429.091	4	2		2		2
348	2	66	37.5	110	23	118	7.7	12.65	36.7	131	9.4	26	17	536	6.3	61.4	144.5	5.2	1.84	0.95	7.348	66	36	44.4	-5.3	-3.4				3	1	0	0.275	240	1	3		2	4	6
349	2	66	37.5	110	23	108	9.2	12.65	36.7	131	9.4	26	17	536	6.3	61.4	144.5	5.2	1.84	0.95	7.348	66	36	44.4	-5.4	-3.1	16.2	7.24	38.2	3	1	0	0.275		1	2		2		2
350	2	22	37.9	92	20	99	7.2	12.67	32.8	195	11.5	17	8	395	3.3	42.1	139.2	4.31	2.04		7.35	85	30.1		-8		17.1	4.63	42.4	2	0	1	0.275		1	1				0
351	1	29	36.7	120	22	101	14.5	12.67	39.3	225	44.8	26	51	345	7.43	80.4	126	4.9	1.87	11.22							14.8	8.57	49.4	2	0	0	0.275		3	1				0
352	1	54	38.8	81	26	125	8.1	12.68	38.2	183	13.4	17	7	249	3.9	79.7	132.5	2.9	1.54											1	0	0	0.275		1	0				0
353	2	60	37	92	20	125	6.6	12.68	37.6	124	140.2	75	79	474	1.23	40.7	135	3.1	1.82											2	0	0	0.275		1	1				0
354	1	36	36	122	23	121	7.6	12.68	35.8	150	44.1	48	35	585	7.69	115.7	146	3.9	2.04	3.11							15.7	10.89	39.6	3	1	1	0.275		1	1		2		2
355	1	42	36.4	62	20	120	4.6	12.75	49.2	246	16.1	22	18	213	1.9	61.2	135.5	5.08	2.29											2	0	0	0.275		1	0				0
356	2	63	36	86	21	162	6.26	12.76	38.1	306	18.4	16	19	179	2.73	59.1	138	4.7	2.18	1.12							14.2	5.49	39.2	1	0	0	0.275		1	1				0
357	1	40	37.2	120	21	195	12.4	12.82	47	183	13.1	21	17		7	67.7	135.3	4.4	2.24								14	8.25	33.5	2	0	0	0.275		3	1				0
358	1	42	36.2	96	21	152	7.8	12.84	41.3	215	31.3	23	45	198	3.96	91.6	136	4.5	2.33	3.34	7.393	190	38.2		-1.4		13.1	10.4	36.6	2	0	1	0.275		1	0				0
359	1	64	36.3	85	21	172	6.2	12.85	39.5	152	15.3	32	24		7.56	73.7	138	4	2.25		7.348	85.8	40.2		-3.2		12.6	2.81	21.6	2	0	0	0.275	312	1	1				0
360	2	66	36.8	84	20	134		12.87	36.1	188	15.1	47	54		4.8	75.5	141.7	3.37	1.78	2.11							11.8	3.57	37.5	2	0	1	0.275		1	1				0
361	2	30	36.3	86	20	119	7.3	12.9	35.7	198	13.9	16	6		2.77	46.2	135	3.9	1.9											2	0	0	0.275		2	0				0
362	1	57	37.1	48	20	128	5	12.9	39.1	342	32.9	121	189		8.5	91.8	141.7	3.98	2.2	0.37										2	0	0	0.275		1	0				0
363	1	62	36.9	85	21	139	2.3	12.91	39.7	161	24.1	81	51	244	3.37	82.6	134	3.9	1.86		7.445	108	37.8		1.8		14.2		36.7	2	0	0	0.275		1	1				0
364	1	63	36.4	92	20	100		12.92	40.8	98	47.2	222	247	269	7.84	74.7	140	4.4	2.06	0.37							14.5		38	2	0	0	0.275		2	2				0
365	1	44	36.8	80	20	116		12.92	40.7	240	26.7	27	92	193	4.3	62.8	140.3	3.33	2.28	0.85							13	7.94	34.5	2	0	1	0.275		1	0				0
366	2	90	36.9	86	21	166		12.95	35.5	168	29.9	425	646	592	7.7	90.6	143.6	4.23	2.21	0.47							13.1	4.55	36.3	1	0	0	0.275		1	1		2		2
367	1	40	36	80	20	131	8.4	12.98	48.7	165	40.7	23	31	227	4.5	59.5	142	3.43	2.26											1	0	0	0.275		1	0				0
368	1	53	37.7	76	20	111	7.6	13.01	40.2	151	64.5	49	62	218	9.2	74.2	143.6	3.74	2.16											2	0	1	0.275		5	1				0
369	1	68	38.1	85	21	167	51.18	13.02	29.8	85	19.7	35	46	660	2.83	53.1	133	2.5	1.52	0.68	7.481	55	27.2	40.8	-2.7	1	16.6	6.12	42	3	1	1	0.275	200	1	2		2	4	6
370	2	70	38	88	21	150	9.8	13.04	31.5	199	25	88	94	208	5.9	53.5	137.8	3.53	1.92								19.7	3.47	44.6	2	0	0	0.275		3	1				0
371	2	69	36.9	72	19	138	6.4	13.05	32.1	78	28.5	22	28	284	6.78	55.9	141	3.4	2.1	1.81							13.3	3.46	16.2	2	0	1	0.275		1	1				0
372	2	69	36	64	20	144	6.4	13.05	32.1	78	28.5	22	28	284	6.79	55.9	141	3.4	2.15	1.81							13.3	3.46	33.1	2	0	0	0.275		1	1				0
373	1	28	36.4	107	20	115	8.2	13.1	41.3	199	14.1	60	31		5.2	81.8	132	4.1	2.3											2	0	0	0.275		2	1				0
374	1	52	37.2	122	20	112	5.6	13.1	34.7	177	13.4	30	25		6.5	83.1	136	3.8	2.2											2	0	0	0.275		1	1				0
375	1	34	37	115	20	129	5.3	13.1	45.4	158	19.2	34	19		2.6	58.7	140.3	4.25	2.54											2	0	0	0.275		2	1				0
376	2	64	36.5	110	21	118	7.9	13.2	36.3	152	11.1	29	27	205	12.1	74.9	138.6	4.35	1.79	1.03	7.291	99.7	38.1		-7.5		14.6	8.87	49	2	0	1	0.275		1	3				0
377	1	37	37.4	121	27	178	16.4	13.2	36	153	12.6	32	18	817	21.9	562.3	141.8	4.14	1.32	11.59	7.34	61.4	35.3	44.7	-6.1	0.3	13.5	9.49	35.9	3	1	0	0.275		3	2	1	2		3
378	1	34	36	80	21	138	4.9	13.26	42.1	220	21.8	62	349		4.4	73.9	140.2	4.43	2.41											1	0	0	0.275		1	0				0
379	1	47	36.8	91	21	130	9	13.28	45.7	179	30.5	57	30	304	4.8	54	138.9	3.75	2.03								15.9	3.27	36.6	2	0	0	0.275		1	1				0
380	1	48	37	109	20	103	11.2	13.3	38.6	248	12	15	23		3.6	51	136	4.24	2.54											2	0	1	0.275		4	1				0
381	1	37	36.3	80	21	109	19.6	13.3	46.6	180	44.3	14	22	200	6.98	76.3	137	4.5	2.47	11.25	7.309	85	37.9		-6.6		13		33.6	2	0	0	0.275	309.091	3	0				0
382	2	39	36.9	108	20	116	10.6	13.32	39.7	212	29.8	21	23	310	1	47.9	133	3.7	1.85	12.95	7.317	62.9	36.7	46.1	-6.8	-0.2	13.8		39.6	2	0	0	0.275	228.727	3	1			4	4
383	1	78	36.7	86	20	120	10.9	13.38	38	87	16.7	46	36		9.9	91.2	138.5	4.56	2.38								14.9	2.85	35.9	2	0	0	0.275		5	2				0
384	2	35	37.5	138	29	104	6.6	13.4	40	226	20.2	28	26		1.88	60.7	134	3.5	2.01		7.472	124	30.8		0		15.2		56	2	0	0	0.275	450.909	1	2				0
385	2	40	37.8	106	29	125	8	13.4	40.6	207	18.5	23	17		2.02	39.4	131	3.8	1.45		7.412	81.8	34		-2.1					2	0	0	0.275		2	2				0
386	1	40	36.5	80	20	110	5.1	13.4	41.2	126	38.5	27	22	215	4.5	69.1	139.1	4.17	2.12	2.17							14	9.66	38.6	2	0	1	0.275		2	1				0
387	1	45	36.5	78	21	113	4.8	13.43	46.3	169	32.8	113	182	184	3.52	48.1	138	4.1	2.16	1							13	2.92	34.7	1	0	0	0.275		2	0				0
388	2	80	38.2	80	20	134	5.4	13.43	38.7	187	29.7	18	33	157	2.26	55.4	140	2.9	2.12	0.54							15.8	4.9	38.9	2	0	1	0.275		5	2				0
389	1	59	36.8	78	21	112	7.1	13.45	50.7	80	36.7	36	35	240	7.14	64.9	138	3.8	1.97	0.74	7.346	143	44		-2		14.7		39.4	2	0	0	0.275	520	4	0				0
390	1	56	36	92	20	140		13.47	41.5	108	37.3	40	37		2.8	44.9	135.6	3.99	2.17											2	0	0	0.275		3	1				0
391	2	60	36.7	83	21	136	9.7	13.48	32.9	214	17.2	20	153	243	3.4	37.4	133.4	3.66	2.26		7.447	92.2	39.6		3.2		13.5	3.27	42.9	2	0	0	0.275	335.273	2	0				0
392	1	79	36.8	85	22	180	9.4	13.49	44.4	143	39.5	72	87		7.69	76.4	137	3.5	2.17											2	0	1	0.275		1	1				0
393	2	18	37.5	112	20	110	8.8	13.5	33.4	165	17.6	13	7		1.2	44.5	136	3.5	2.12		7.399	73.9	40.4		0.2		14.1		40	2	0	0	0.275	268.727	1	1			4	4
394	2	29	36.4	78	22	128	6.1	13.51	31.5	116	16.4	18	12		3.7	49.9	136.9	3.76	2.15											2	0	0	0.275		2	0				0
395	2	20	37	130	21	131	6	13.51	36.7	217	26.5	64	104	154	3.3	40.5	140	4.3	2.46	4.71	7.377	154	38.2	46	-2.3	-0.1	13		34.8	1	0	0	0.275	560	1	1				0
396	2	49	37	86	19	120		13.53	42.6	225	31.7	222	285	79	4.53	50.2	139	3.8	2.18	1.71							13	3.21	35.8	2	0	0	0.275		4	0				0
397	1	35	37	122	36	148	6.7	13.53	44	370	22.2	33	47	361	5.18	81	137	4.1	1.8	5.44	7.411	66.4	36.7	40.4	-1.1	0.9	14.3	9.36	35.2	3	1	1	0.275	241.455	4	2			4	4
398	2	74	36.8	102	27	123	8.4	13.6	23.9	154	4.9	262	273		24.8	405.3	145.5	5.79	2.13		7.339	84.8	21.8	32	-13.1	-0.3	15.6	5.56	41.8	3	1	0	0.275	308.364	2	3	1			1
399	1	36	37.7	122	28	138	9.5	13.6	26.6	577	10.9	90	91	386	4.1	80.6	140.8	5.11	2.34	4.12							15.3	1.24	54.3	2	0	1	0.275		1	2				0
400	2	65	36.8	72	18	145	8.7	13.6	32.1	103	18.3	22	12	221	5.7	107.6	135.8	5.13	2.13	1.93							13.1		31.2	1	0	0	0.275		1	1				0
401	1	39	35.9	84	21	139	12.23	13.61	46.5	205	17.5	40	61	670	4.27	63.5	141	4.1	1.84	61.42	7.328	99.4	43.8		-2.7		12.6	2.48	38.3	3	1	1	0.275	361.455	3	0		2		2
402	2	76	36.9	54	20	138	18.4	13.75	33.4	108	40.9	32	49	241	10.8	143.1	140	3.3	1.7		7.295	58.6	39.1		-6.9		15	5.17	33.6	3	1	1	0.275	213.091	1	3			4	4
403	2	59	36.9	70	21	127	7.2	13.78	32	136	27	21	33	208	3.77	89.5	140	3.5	2.07	0.92										1	0	0	0.275		1	0				0
404	1	38	36.6	143	30	118	3.2	13.8	46.1	141					10.8	514.4	130	5.4	1.01					26.7		-13.6	16.9	4.03	51.6	3	1	0	0.275		2	4	1			1
405	2	42	37.4	98	24	122	17.5	13.81	35.3	163	37.5	23	20	182	2.53	51.3	132	4	1.7		NA	NA	NA	NA		NA	NA	NA	NA	2	0	1	0.275		2	1				0
406	1	65	36.5	83	22	148	9.3	13.83	37.8	162	29.3	24	28	211	6.11	70.1	138	4.8	2.2	0.84	7.387	76	38.4	39.9	-1.7	2.8	13.9	3.23	32.6	3	1	0	0.275	276.364	1	2			4	4
407	2	57	36.2	58	21	120	5.3	13.9	35.9	93	27.2	22	47		4.8	54.2	133.1	3.18	2.09											1	0	0	0.275		1	0				0
408	1	40	36.3	124	24	135	7.2	13.9	35.9	148	18.3	29	20	289	2.3	69.8	144.8	3.66	2.01	1.44	7.474	64.3	34	32	1.4	-2.1				3	1	0	0.275	233.818	1	1			4	4
409	1	42	37.1	120	21	117	16.6	13.92	39.7	182	11.3	17	23	355	6.4	75.4	136.3	4.49	2.08											2	0	0	0.275		2	1				0
410	1	67	37.6	84	20	144		13.94	36.1	155	244.6	106	79		6.1	64.7	139.3	4.4	2.26											1	0	0	0.275		3	1				0
411	1	46	36.8	101	21	114	8.2	13.96	34.1	162	58.3	51	55		3.95	68.1	142	3.1	1.4		7.431	59.4	31.7	21.3	-2.3	-1.6	15.7		39.2	3	1	0	0.5	118.8	2	1			4	4
412	2	67	36.7	85	21	151	4.38	14.05	35.4	147	38.9	28	29	314	3.51	54.4	139	3.3	2.12	1.02	7.381	64.1	41.7				15.1	6.17	38.6	2	0	1	0.275	233.091	1	1			4	4
413	1	50	36.3	82	20	122	10	14.1	40.5	119	5.2	11	16	176	5.2	66.3	147.1	4.33	2.09	1.2										1	0	0	0.275		1	0				0
414	2	33	36.5	86	21	136	7	14.15	34.8	308	37.6	99	199	193	3.9	44.7	137	3.9	2.05	0.76	7.402	139	36.8		-1.6		13	3.68	34.8	2	0	0	0.275	505.455	5	0				0
415	2	53	37.9	102	21	133	8	14.2	36.7	240	18.7	17	24		3.7	71.1	141	4.1	2.31											1	0	1	0.275		1	1				0
416	1	30	36.5	80	19	171	8.1	14.23	42.1	231	10.6	23	28		1.8	61.5	133.9	4.4	2.23											2	0	0	0.275		2	0				0
417	1	27	38.9	72	20	120	5.6	14.29	38.7	138	28.8	140	70	785	5.93	83.7	137	4.2	0.94	22.08	7.416	82.6	39.7	47.9	1	2.1	13.5	7.02	39.2	3	1	0	0.275	300.364	3	0		2		2
418	2	49	36.2	72	21	123	13.5	14.32	42.7	263	34.6	19	6		6.24	39.3	137	4.4	2.09											2	0	0	0.275		1	0				0
419	1	44	36.5	90	20	140	6.6	14.35	45.7	129	28.2	39	17		3.4	74.9	134	4.4	2.03											2	0	0	0.275		1	1				0
420	1	33	36.8	93	22	127	7.6	14.37	49.8	242	22.1	32	80	134	4.6	100	137	4.2	2.43											2	0	0	0.275		5	1				0
421	2																														0	1			5	0				0
422	1	43	37.6	105	22	135	6.2	14.43	46.1	181	24.3	19	25	232	3.18	65	136	4.4	2.06								14.9	4.74	38.3	2	0	0	0.275		1	1				0
423	1	32	37	84	20	130		14.47	47	227	11.3	29	46	129	6.13	77.6	137	4.4	2.27	1.57							11.9		30.9	1	0	0	0.275		4	0				0
424	1	44	38	89	21	130	5.6	14.59	46.6	144	35.4	14	30	126	2.62	68.5	137	3.6	2.19	1.04							14.6	6.12	39.9	1	0	0	0.275		1	1				0
425	1	38	36.5	130	20	126	13.9	14.64	40.7	153	32.5	67	18	1644	9.8	56.1	142.3	4.09	1.98	2.14										1	0	0	0.275		1	2		2		2
426	1	45	36.6	84	20	113	11.6	14.68	44.4	233	19.9	21	97		3.9	49.7	142.5	3.87	2.39											1	0	0	0.275		1	0				0
427	2	61	36.8	56	20	150	12.4	14.7	35.7	174	26.1	42	62	844	11.4	88.7	145	4.6	1.79	1.05							15.2	5.98	36.5	2	0	1	0.275		4	2		2		2
428	1	31	38	82	22	150	6.2	14.77	44.2	305	14.7	51	22		10.9	161.3	142.7	3.43	2.17		7.431	84.7	41.4		3					2	0	0	0.275	308	1	1				0
429	1	50	36.5	81	20	124	8.6	14.8	36.6	152	10.8	14	14	183	6.1	72.5	141.3	4.22	2.3		7.382	132	40.2		-2.1		14.4	5.38	38.5	1	0	0	0.275		2	0				0
430	1	37	36	111	20	107	8.8	14.82	46.3	205	13.6	31	30	450	6.4	99.9	137.5	4.4	1.62	10.75	7.347	74.8	35.7	41.2	-5.6	3.7	15.6		32.7	3	1	0	0.275	272	3	1			4	4
431	2	22	37.1	86	21	117	3.7	14.82	33.4	249	12.8	21	26	162	3.52	40.2	139	3.4	2.08	1.63										2	0	0	0.275		1	0				0
432	1	38	36.4	110	19	126	5.5	14.87	43	192	18.3	23	47	204	3.61	52.8	141	3.7	2.14	2.18							13.7	4.96	35.9	2	0	0	0.275		1	1				0
433	1	30	37.1	73	20	125	6.2	14.88	39	178	21.3	20	29	246	2.82	75.8	136	4.1	2.25	2.26	7.397	75	37.5		-1.5					2	0	1	0.275		1	0				0
434	1	25	36.4	84	20	153	15.1	14.92	53.9	231	57.2	42	61	306	7.99	191.4	136	6.1	1.96	6.29				40.4		-3.5				2	0	1	0.275		2	0				0
435	1	59	37.7	72	21	157	11.5	14.96	37.9	126	14.3	49	63	191	5	58.5	142	3	1.98	0.82	7.393	79.7	43		1.3		14.1	2.54	39.5	2	0	1	0.275	289.818	1	0			4	4
436	1	34	36.8	125	21	93	13.1	14.98	47.1	189	28.9	416	198	394	12.57	260.6	133	6.2	1.76	4.22	7.351	91.5	39.1	42.1	-3.7	0.3	15.6		42.3	3	1	0	0.275	332.727	1	2	1			1
437	1	83	36.7	81	20	141	6.9	15	40.5	103	25.4	29	33		9.2	91.5	130	3.9	1.82		7.278	61.4	46.3	37	-5.5	3.2	15.8	5.57		2	0	0	0.33	186.061	3	3			4	4
438		57	36.2	70	19	121	5.3	15	28.7	165	22.2	30	69		3.7	52.8	139.4	4.33	2.26											1	0	0	0.275		1	0				0
439	1	42	37.5	92	20	111		15	40.2	151	21.8	11	17	164	3.8	75.4	144.7	3.77	2.16											2	0	0	0.275		1	1				0
440	1	33	36.8	124	21	138	7.5	15.07	48.7	107	38.8	104	56	565	4	90.4	129	4	1.35		7.295	125	38	50.1	-7.4	0.1	12.4	3.66	36.7	3	1	1	0.275	454.545	1	1		2		2
441	2	47	36.8	92	22	137	6.4	15.1	31.5	78	10.5	25	105		1	61.5	133	3.2	1.94											2	0	0	0.275		2	1				0
442	1	21	36.3	82	21	132	5.8	15.1	33.5	119	31	22	10	426	4.1	70	133	3.56	2.03	5.02							14.6	9.57	42.1	2	0	0	0.275		1	0				0
443	1	49	36.5	66	20	166	13.4	15.1	52	178	37.3	539	347	514	6.38	66.2	139	3.6	2.05	1.12							13.7	4.67	43.2	2	0	0	0.275		1	0				0
444	2	48	36.4	118	20	147	11.82	15.19	38.4	347	34.4	186	121	394	3.81	70.9	131	4.6	1.92	0.81							15.3	5.12	38.2	2	0	1	0.275		1	1				0
445	1	28	36.2	80	20	143	8.9	15.23	46.6	205	16.9	30	42	203	4.13	49.7	137	4.6	2.28								12.1	3.87	38.4	2	0	1	0.275		5	0				0
446	1	54	37	84	20	116	6.3	15.23	51.3	205	43.9	43	62	317	8.8	108.1	134	4.76	1.76	0.77										2	0	0	0.275		1	0				0
447	1	20	36.4	64	20		7.4	15.24	42	105	24	22	26		6.9	47.9	140.3	4.82	2.32											2	0	0	0.275		1	0				0
448	2	40	36.8	109	21	103	8.8	15.28	32.8	214	9.3	7	4		2.8	46.8	142.3	5.13	1.84								17.1	6.22	49.8	2	0	1	0.275		1	1				0
449	2	57	36.2	107	20	162	13.9	15.29	38.3	184	11.4	23	34	369	9	121.4	143.8	4.01	2.03		7.223	88.1	42.2	32.3	-9.5	-5	14.2	4.5	37.6	3	1	0	0.275	320.364	1	2				0
450	1	48	38.2	103	24	128	8.3	15.3	44.8	160	202.1	311	350		6.3	70.2	136	3.3	2.13		7.419	74.6	39		0.9					2	0	0	0.275	271.273	1	1			4	4
451	2																														0	0			5	0				0
452	1	55	36.8	96	20	142	7.3	15.31	43.1	204	39.8	34	28	200	4.3	90.5	142.7	3.97	2.11											2	0	0	0.275		1	1				0
453	2	54	38.1	138	25	100	9.2	15.4	49.9	41	26.6	107	28	958	16.9	229.5	130	5.9	1.65	2.31	7.411	78.5	32.5	61	-3.6	7.1	15.6	3.76	34.7	3	1	1	0.275		1	2	1	2		3
454	2	45	37	104	21	136		15.54	23.8	155	23.3	21	12	249	2.7	58	133	4.24	2.18	4.06	7.351	65.5	44.7		-0.8		13.4		41.2	2	0	0	0.275	238.182	1	1			4	4
455	2	73	36.9	85	27	155	6	15.58	39	124	18.4	36	34		3.67	63.5	137	3.7	2.01					37.2		-0.5	15.3		50.4	3	1	0	0.275		1	2				0
456	2	52	37.2	96	14	136	4.7	15.6	37.1	174	16.8	21	30		4.3	41.7	138.9	4.46	2.31		7.361	41.3	68.8		-2					1	0	0	0.275		1	1				0
457	1	38	36.4	98	21	124	5.9	15.6	40.2	140	20.2	19	25		2.8	76.4	141.9	3.61	2.38											2	0	0	0.275		2	1				0
458	1	32	36.3	122	20	130	13.4	15.6	41.8	103	22.8	39	17	255	4.7	53.3	143.5	3.87	2.17											2	0	0	0.275		1	1				0
459	1	33	36.3	122	20	130	13.4	15.6	41.8	84.5	22.8	17	39	255	4.7	53.3	143.5	3.87	2.17	2.1							14.8	7.11	43.9	1	0	0	0.275		1	1				0
460	1	48	37.8	119	22	144	7.3	15.63	34.7	210	29.1	25	40	253	3.88	83	135	5.1	2.33	2.91										2	0	0	0.275		2	1				0
461	1	26	36.8	114	21	144	6	15.72	46.1	165	32	23	35	235	2.76	59	132	4.1	2.01	2.45							14.9		39.4	2	0	0	0.275		2	1				0
462	2	67	36.7	127	27	154	7.8	15.75	35.8	108	47.3	32	61	320	4.6	61.7	144	4.1	1.94	10.7	7.33	62.6	42.3	60.6	-3.3	10.3	14.2	4.92	40.6	3	1	1	0.275	227.636	3	3			4	4
463	1	28	36	125	21	142	11.6	15.8	43.7	225	49.4	30	57	327	10.4	110.6	135	4.5	2.11	3.78							14.9	9.9	39.7	2	0	0	0.275		1	2				0
464	1	73	36.5	112	22	75	5.6	15.86	36.4	98	64.9	213	206		6.1	95.3	146.6	4.46	2		7.302	59.3	47.1		-2.8					2	0	0	0.275	215.636	1	3			4	4
465	2	67	36.5	80	17	151	9	15.9	33.8	158	42.5	23	28		3.7	44.3	128.3	4.81	1.73		7.35	67	42.1	36.8	-2.4	0.4				2	0	0	0.275	243.636	1	1			4	4
466	2	50	36.8	101	34	134	10.4	15.9	41.8	197	9.2	24	12		3.81	49.7	125	4.6	1.2											2	0	0	0.275		1	2				0
467	2	65	37.1	84	21	115		15.9	34.4	158	27.4	17	28	243	5.85	61	144	3	2.22								14	4.76	35.7	2	0	1	0.275		1	1				0
468	1	36						15.94	46.6	122	40.1	59	138	711	6.89	171	133	5.5	1.25		7.359	87	32.2	38.9	-6.7	-1.6				2	0	0	0.275	316.364	1	0		2		2
469	1	30	37	90	20	110	10.7	16.11	42	267	26.8	11	28		2.1	61.3	138.4	3.46	2.05											2	0	0	0.275		3	1				0
470	1	46	36.5	98	21	110	15	16.23	42.4	203	14.1	16	30		12.8	185.3	133	5	1.93								13.1	2.64	32.9	2	0	1	0.275		1	2				0
471	2	50	36.5	123	21	126	14.2	16.27	37.7	127	38.9	36	37	70	4.8	79.1	139.7	3.6	1.88	1.76	7.503	89.3	22.3	36.3			16.6	5.17	26.1	2	0	1	0.275	324.727	1	1				0
472	2	61	36.5	105	28	130	8.7	16.3	43.5	90	23.4	24	92		12.23	188.5	148	4.6	1.76		7.33	82	34		7.1		15.3		38.9	2	0	0	0.275		1	3				0
473	1	40	36.9	124	36	131	9.6	16.31	47.4	196	50	46	23		7.48	103.9	135	5	1.75		7.414	88	28.3		-4.4					2	0	0	0.275	320	1	2				0
474	1	40	38	97	21	136	6.9	16.35	41.8	140	29.3	55	108		7.4	66.6	136.1	4.07	2.39											2	0	0	0.275		3	1				0
475	1	42	36	152	27	108	13.8	16.36	52	255	10.66	93	22	1461	13.48	373.1	138	6.8	1.37	17.23	7.334	91.5	35.7	33.8	-6.3	-6.4	17.4	8.78	48.8	3	1	0	0.275		3	3	1	2		3
476	1	46	37.4	118	25	153	12.7	16.38	41.7	73	223.2	118	63	394	7	95.4	136	3.9	2.03	0.74	7.349	83.6	29	41.4	-8.3	2.6	21.9		48	2	0	0	0.275	304	1	1				0
477	1	68	36.2	110	21	160	8.3	16.47	38.3	64	11.8	163	58		7.9	79.4	134	4.15	1.85								17.4	4.39	43.9	2	0	0	0.275		1	2				0
478	1	39	36.7	84	20	110	7.8	16.59	42.2	239	8.2	16	17	213	3.8	83	136.8	3.9	2.28	1.31										1	0	0	0.275		2	0				0
479	1	34	36.8	143	21	140	9.6	16.61	56	139	35.9	53	96		24.5	469.1	132	6.2	1.77		7.265	83.2	24.1	24.2	-14.8	-9.7				3	1	0	0.275	302.545	1	3	1			1
480	2	26	37.9	96	24	123	5.3	16.68	36.6	223	9.4	26	20		2.1	45.9	132	4.4	1.28								15.2	7.54	42.3	2	0	0	0.275		1	1				0
481	2																														0	0			5	0				0
482	1	76	38.7	80	20	135	4.2	16.71	39.7	205	87	105	64		3.3	51	148.5	3.2	2.05								14.6	7.9	40.6	1	0	0	0.275		5	2				0
483	2	27	36.6	80	20	112	5.8	16.71	37.2	283	21.4	34	18	279	1.68	37.2	131	3.8	1.65	27.22							12.5	4.36	35.9	2	0	0	0.275		3	0				0
484	2	62	36.7	70	19	125		16.76	42.2	215	69	244	231	419	6.63	49.2	139	4.1	2.13	0.98							13.3	3.3	32.9	2	0	0	0.275		5	1				0
485	1	47	36.7	92	28	130	8.1	16.79	40	204	30.5	25	37		4.21	95.7	139	4.2	2.33		7.394	75.7	37.5		-1.5		14.1	8.52	38.4	2	0	0	0.275	275.273	1	1			4	4
486	2	42	37	143	43	95	9.6	16.87	48.1	166	29.6	36	34	296	6.82	45.7	141	3.4	1.62								15.5		29.8	2	0	0	0.275		4	2				0
487	1	68	37.2	70	21	119	4.7	16.91	44.4	106	121.4	229			6.8	81	145.5	3.88	1.97	1.43										1	0	0	0.275		1	1				0
488	1	30	37	88	20	140	7.8	16.91	40.9	104	5.77	21	29	65	3.5	87.2	140	3.7	2.12	2.43										1	0	1	0.275		1	0				0
489	2	60	36.9	120	18	182	18.2	16.92	31.8	125	34.7	82	38		17.1	239.2	132	4.4	1.5		7.13	57	64.3	37	-8	-8.1				3	1	0	0.275	207.273	2	2	1		4	5
490	1	42	36.1	84	21	138	7.3	16.95	40.5	197	13	22	20		3	75.4	142.5	3.8	2.08											2	0	0	0.275		2	0				0
491	1	67	36.6	76	21	104	15.6	16.98	38.2	261	24.5	305	207	147	6.53	73.4	137	4.5	2.28	2.29							12.3		29.5	1	0	0	0.275		1	1				0
492	1	59	37.5	90	20	124		17	37.5	267	125.1	78	91	201	7.76	66.4	145	4.1	2.14	2.45							11.4	9.72	37.4	2	0	0	0.275		2	1				0
493	1	44	36	93	21	147	9.5	17.14	50.5	183	26.2	34	25	255	2.97	55.5	131	4.3	2											2	0	0	0.275		1	1				0
494	2	71	36.8	70	21	125	8.2	17.17	42.3	227	16.2	32	26		3.9	40.3	133.4	3.52	2.05		NA	NA	NA	NA		NA	13.4	1.73	32.1	2	0	1	0.275		1	1				0
495	1	66	36.4	96	20	120	6	17.17	35.4	113	28.3	47	39	477	4.97	80.3	131	4.3	1.44	0.65	7.366	62.7	33.8		-5.5		15.5	4.87	40.3	3	1	1	0.275		1	1				0
496	2	57	36.4	92	31	125	6	17.25	41.5	90	18.7	35	20	443	11	98.1	140.6	3.3	1.15	2.53	7.366	74.7	35.2	32.1	-4.4	0.3	14.9	4.86	36.7	3	1	0	0.275	271.636	2	3			4	4
497	2	59	37.4	145	23	65		17.3	44.8	88	16.7	64	59	492	24.38	198.4	131	5.9	1.36								25	6.86	67.5	3	1	1	0.275		1	4	1			1
498	2	54	36.5	95	30	114	7.6	17.32	41.1	215	22.9	30	18	298	7	45.6	134.2	4.08	2.13											2	0	1	0.275		2	1				0
499	1	20		109	22	151	8.1	17.32	53.4	62	31.6	191	301		18.4	211.9	142	5.3	1.88		7.336	83	28.5	34.3	-9.2	-4.5	14.4	7.05	43.5	3	1	1	0.275	301.818	5	3	1			1
500	2	33	36.6	124	20	147	8.8	17.42	36.6	314	15.5	32	23	297	1.63	51.8	130	4.9	2.37	29.82							12.4	8.67	33.1	2	0	1	0.275		3	1				0
501	1	49	36.5	88	19	133	5.35	17.48	46.9	164	82.9	158	392	344	6.62	65.9	136	4	1.81	0.67	7.346	137	39.4	41.8		1.4	13.8	3.85	29.7	2	0	1	0.275	498.182	5	0				0
502	1	71	38.6	94	20	125		17.54	41.8	170	126.3	275	236		5.1	75.9	138	4.5	2.28											2	0	1	0.275		1	2				0
503	2	39	37.3	80	21	132	7.6	17.6	31.4	186	10.8	49	17		2	33.7	135.6	4.2	1.91											2	0	0	0.275		1	1				0
504	2	20	37	106	20	98	9.7	17.61	32.4	325	14	22	25	51	2.8	35.6	134	4.2	2.37	0.74							13.3	4.55	32.3	1	0	1	0.275		1	1				0
505	1	35	36.9	108	21	134	6	17.64	43.4	157	24.1	18	19	282	5.45	68.9	135	3.9	2.02	5.02	7.423	62.4	41.1	37.6	23	0.8	14.2	8.84	38.7	3	1	0	0.275		1	1				0
506	2	33	37.7	96	21	99	5.3	17.66	34.7	208	13.9	23	165		2.3	36.7	141.1	3.52	2.15											2	0	0	0.275		2	1				0
507	1	54	36.7	126	24	142	6.7	17.69	44.6	173	11.2	22	42		8.1	82.7	138.1	4.46	1.52					34		3.6	18.1	6.67	46.9	2	0	1	0.275		5	1				0
508	1	45	38.2	94	18	130	9.8	17.7	48.6	129					6.3	71.5	134	3.5	2.18								14.1		38.9	2	0	0	0.275		1	1				0
509	2	75	36.7	109	21	186	17.5	17.7	39.7	173	24.5	56	39	550	11.4	110.7	146.1	4.87	1.87	0.79	7.332	74.8	33.4	38.8	-7.6	-2.6	15.6	4.36	35	3	1	0	0.275	272	1	4		2	4	6
510	1	29	36.5	105	20	124	8.8	17.71	40.1	201	17.6	15	19		5.3	64.4	140.2	3.94	1.95								14.5	6.7	39.1	2	0	0	0.275		5	1				0
511	1	45	36.6	116	20	118	9.6	17.76	47	164	41.9	29	21		2.98	67.2	135	3.7	1.94											2	0	0	0.275		2	1				0
512	1	48	37	100	21	117	8.2	17.76	46.1	140	19.5	26	25	241	4.7	69.7	141.2	3.66	2.21	1.52							13	3.96	42.5	1	0	0	0.275		5	1				0
513	2	49	36.4	94	20	104	7.3	17.79	33.9	110	10.7	18	9	205	3	45.4	136	3.13	1.9											2	0	0	0.275		1	1				0
514	2	39	36.8	82	21	72	3.8	17.81	36.1	92	18.7	40	42	181	5.52	63.2	141	3.2	1.78	0.37	7.357	101	37.9		-6.6		20.2	1.86	54.5	2	0	0	0.275	367.273	1	1				0
515	1	29	36.6	105	21	140	7.9	17.87	43.9	286	73.7	65	257	178	3.5	53.1	140.1	3.72	2.1	0.71							14.2	3.73	38.9	2	0	1	0.275		1	1				0
516	1	30	36.8	105	20	140	7.9	17.87	43.9	286	73.7	65	257	178	3.5	53.1	140.1	3.72	2.1	0.71							14.2	3.73	38.9	2	0	1	0.275		1	1				0
517	2	77	37	80	21	124	10.8	17.92	36.1	143	22	43	24	163	7.4	58.8	139	3.2	1.9	0.37							12.9	2.78	32.5	1	0	0	0.275		1	1				0
518	1	65	36	104	21	141	20.5	18	34.6	213	60.3	128	243		10.83	113	137	4.2	2		7.426	137	30.1				15.5	5.02	51	2	0	0	0.275	498.182	2	3				0
519	1	38	37	92	20	125	17.4	18.04	40.4	90	39.1	9	36	334	4.93	57.1	125	5.2	1.94								13.2		40	2	0	0	0.275		1	1				0
520	1	31	37.8	92	21	122	7.5	18.19	48	168	53.2	160	41		4.6	80.1	136	4.4	2.07											2	0	1	0.275		1	1				0
521	1	64	37.6	122	26	147	7	18.33	44.9	154	27.8	26	48		16.8	198.5	134	5.6	2.13								16.5	4.34	39.4	3	1	0	0.275		1	3	1			1
522	2	41	36.8	64	21	112	10.1	18.34	44.2	176	24.4	124	120		4.39	60	136	4	2.03								16.4	5.2	51	2	0	0	0.275		2	0				0
523	2	65	36.1	94	26	176	12.9	18.4	49.2	257	61.3	21	30		6	67.4	132	3.4	2.16		7.371	63.6	31.8		-5.8		12.9		35.8	3	1	0	0.275	231.273	1	2			4	4
524	1	29	36	130	20	138	5.7	18.52	63	128	56.7	24	38	346	6.1	82	140	5.8	2.07		7.319	76.3	29.6	26.5	-9.7	-5.8	17.4		44.6	3	1	0	0.275	277.455	2	1			4	4
525	2	40	38.7	120	22	116	24.9	18.67	44.8	396	5.2	22	41	237	5.16	70.6	143	5.2	2.23	3.18	7.026	164	10.8	42.1	-28.8	117	13.8	3.72	32.2	2	0	0	0.275	596.364	2	2				0
526	1	44	37	100	21	128	11.3	18.7	52.6	179	61.7	253	80		4.4	88.7	133	4.1	1.78		7.309	84.9	46.9		-3.5		13.4		35.1	2	0	0	0.275		1	1				0
527	2	43	36.8	80	21	95	8.1	18.7	34.8	171	16.2	27	21	770	5.8	51.4	145.2	4.07	1.42	1.07	7.457	95.1	32.1	41.1	-1	2.9				3	1	1	0.275	345.818	1	1		2		2
528	1	41	36.2	100	21	135	6.3	18.88	46.8	157	20.8	51	34		8.34	58	144	3.8	2.09											2	0	0	0.275		1	1				0
529	2	73	36.1	99	21	122	5.3	18.89							19.01	259.9		5.9	1.19		7.144	80.5	25.7							3	1	1	0.275		1	3	1			1
530	1	70	36.3	121	23	115	6.4	18.9	58	125	43.7	47	17		12.6	136.7	135	4.8	1.95		7.379	73.2	32.7		-4.6		17		39.3	3	1	0	0.275	266.182	1	4			4	4
531	1	65	37	90	20	106	6.4	18.94	46.7	77	20.3	129	53		4	154	130	4.9	1.5		7.373	79.5	27		-8.1					3	1	0	0.275	289.091	1	2			4	4
532	1	41	37	96	22	173	9.1	19	50	161	23.9	200	91		9.6	95.7	138	3.4	2.08		7.333	78.1	38.2		-5.2		13.2		36.2	3	1	0	0.275	284	2	2			4	4
533	1	39	37.8	92	21	131	7.5	19.21	40	160	28.4	20	19	255	4.8	64.3	130.6	4.43	2.14	0.73	7.346	71.3	39.2	42.6	-3.8	-1.2	15.8	5.26	34.8	2	0	0	0.275	259.273	1	1			4	4
534	2	26	36.7	160	42	125	10.8	19.26	31.7	396	13.5	35	27	222	1.89	34.6	127	3.2	1.54		7.391	124	29.3	32.2	-6.6	-0.8				2	0	0	0.275	450.909	1	2				0
535	1	29	36.8	118	20			19.29		182	8.96	50	58	300	4.9	71	136	4.4	1.83								12		35.4	2	0	0	0.275		1	1				0
536	1	48	38.2	109	26	143	8.8	19.36	47.2	138	18.3	158	97	233	6.2	74.4	135	4	1.93		7.442	50.9	35		0.4					3	1	0	0.275		2	1				0
537	2	31	38.2	98	20	116	9	19.38	30.7	266	15.7	55	114		5.3	42	137.3	3.73	2.38								15.3	8.25	39.3	2	0	0	0.275		1	1				0
538	1	44	36.6	116	21	144	6.2	19.6	60.2	180	25.1	60	122	449	3.86	59.2	136	4	1.59	1.28	7.327	70.5	41.9		-3.7		17		41.6	2	0	0	0.275	256.364	1	1			4	4
539	1	44	37.8	80	20	141		19.66	43.3	139	17.3	21	16	208	5.4	76.4	137	3.95	2.05	8.46							15.1	8.27	36	1	0	0	0.275		1	0				0
540	2	49	37.8	76	19	138	6.1	19.74	39.2	234	12.2	16	5	240	2.6	44.3	133.7	3.78	2.18											1	0	1	0.275		1	0				0
541	1	39	36.8	69	15	160	7.2	19.76	46.7	191	32.7	83	132	323	5.72	72.7	143	4.1	2.3											2	0	1	0.275		3	0				0
542	1	67	36.9	72	20	153	7.3	19.79	49.7	161	144.1	579	1894		8.64	108.5	136	4.4	1.69					22.1		-8.4	15.1	3.43	33.8	3	1	0	0.275		2	1				0
543	1	58	36.7	130	21	155	9.3	19.9	45	195	18.2	43	90	106	9.4	127.6	144	4.5	1.91	1.52	7.35	85.2	36				14.3	8.82	41.2	2	0	1	0.275		1	2				0
544	1	60	38	98	24	133	6.9	19.98	49.7	160	119.6	690	710	435	6.07	97	141	3.2	2.3											1	0	0	0.275		1	1				0
545	1	24	37.8	112	26	141	7.2	20.03	50.1	243	27.3	40	48		5.94	90.5	138	4.7	2.09											2	0	1	0.275		3	1				0
546	1	64	37.1	120	20	130	7.7	20.05	41.1	220	13.3	27	42	197	4.98	94.2	138	4.1	2.13	1.72							13.7	5.89	33.8	2	0	0	0.275		1	2				0
547	2	26	37	104	21	105	6.7	20.2	39.2	138	18.2	19	35		3.1	48.4	140.3	4.14	2.49								13.5	8.68	47.2	1	0	0	0.275		2	1				0
548	1	48	37.7	74	19	146	7.3	20.4	47.7	171	22.9	37	22		6.1	75.9	128	4.3	2.15		7.413	100	39.1		0.5		17.6		41.9	2	0	0	0.275	363.636	2	0				0
549	2	45	37	101	20	122	10.3	20.5	37.3	103	11.7	19	15		3.6	59.9	132	3	1.69		7.413	115	37.2		-0.4		15.3	5.62	36.7	2	0	1	0.33	348.485	1	1				0
550	1	47	37	82	21	125	7.7	20.6	47.9	39	49.8				8.4	82.2	135.8	3.87	1.99		7.322	101	36.6		-6.6					2	0	0	0.275	367.273	1	0				0
551	2	39	36.1	86	21	100	7.7	20.76	39.5	80	19.4	46	26	418	40.34	82.8	135	4.7	1.6	5.83	7.312	77	35.5				15.9	4.17	41.1	2	0	1	0.275	280	1	2			4	4
552	1	58	36.5	104	20	148	7.7	20.84	51.6	125	47.6	100	314		10.73	124.5	140	2.9	2.01		NA	NA	NA	NA		NA	NA	NA	NA	1	0	1	0.275		2	2				0
553	2	51	36.1	130	19	145	17.4	21.15	50	192	25	142	24	815	12.1	246	137	5.5	2.34	1.91	7.261	127	37.4	35.4	-9.4	-1.7	15.3	5.87	35.9	3	1	1	0.275	461.818	2	2	1	2		3
554	2	28	37.2	111	32	133	8	21.3	43.9	87	11.5	146	27		4.7	55.2	135	3.9	1.94								14	3.33	31.8	2	0	1	0.275		1	2				0
555	1	44	36.8	113	29	138	9.2	21.3	43.8	205	19.9	30	18		3.8	58.4	135	4	1.7		7.418	90.8	36.1		0.6		11.1		37.7	2	0	0	0.275	330.182	1	1				0
556	1	44	37.3	90	20	138	9.2	21.3	43.8	205	19.9	18	30		3.8	58.4	135	4	1.7		7.416	90.8	36.1		-1		11.1		37.7	2	0	0	0.275	330.182	1	1				0
557	1	62	37.5	110	17	131	11.4	21.45	46.8	156	53.1	108	180		12.36	108.9	131	4.3	1.75		7.476	105	29.9		0					2	0	0	0.275		3	3				0
558	1	64	37	88	21	150	7.7	21.5	42	210	12	26	41	181	4.67	87	139	4.3	2.07	1.62							13.7	5.89	33.8	2	0	0	0.275		1	1				0
559	1	40	37.1	86	21	171		22.06	43.9	216	22.4	26	36	187	3.53	61	135	4.1	2.14	4.24							12.4		32.5	1	0	0	0.275		1	0				0
560	2	60	36.7	105	21	119	5.1	22.3	42.3	189	179.5	58	109		7.5	83.8	136	3.9	2.05											1	0	1	0.275		1	1				0
561	1	36	36.8	150	41	147	9.2	22.31	52.6	136	24.1	70	25	812	8.66	89	137	4.5	1.3		7.344	40.5	42	39.1	-2.5	1.8	17.1	6.55	42.2	3	1	0	0.275	147.273	1	3		2	4	6
562	1	26	37.2	74	20	143	25.6	22.5	37.4	151	15.2	38	39		25.5	231.5	137	4.6	2.27		7.298	109	24.5	8.2	-13.1	-30.7	15.1	1.84	35.1	2	0	0	0.275	396.364	5	1	1			1
563	1	45	38.1	91	19	115	6.2	23.07	39.6	72	69	19	25	248	6.1	81.7	136.5	4	2.33		7.417	63.3	36.9	40	-0.4	-1.5	13.6	6.77	42	3	1	1	0.275		1	1				0
564	1	41	36.8	150	32	139	9.4	23.08	40	68	47.9	102	53	854	4.13	82.8	146	3.4	1.89		7.432	55.1	33.6	38.6	-1.6	-2.4	14.6	7.3	40.7	3	1	1	0.275		4	3		2		2
565	2	23	37.2	98	20	115	7.5	23.47	31.5	341	8.91	40	45	59	2.83	45.4	138	3.8	1.97	4.87										1	0	0	0.275		1	1				0
566	1	46	37.6	126	20	124	4.8	23.83	36.5	222	42.5	25	77		2.3	39.3	130.7	4.61	2.07								17.8	5.56	54.7	1	0	0	0.275		1	1				0
567	2	71	37.4	86	17	123	10.5	24.03	37.1	165	27.8	41	41	282	4.92	74	140	4.1	2.01								15.7	4.99	38.5	2	0	0	0.275		3	1				0
568	1	61	36.5	80	19	136	7.6	24.05	43.5	198	7	26	20		7.9	47.5	141.3	4.55	1.84								17.7	2.92	48.2	2	0	0	0.275		1	1				0
569	1	38	36.8	106	21	131	7.7	24.08	48.6	292	18.9	21	53	225	3.36	53.7	133	4.6	2.15	14.8	7.373	116	38.6		-2.5					1	0	1	0.275	421.818	3	1				0
570	1	69	37	145	21	129	9.8	25.06	46.3		64.6	122	49		5.2	72.3	144.6	3.07	2.08		7.409	56.1	34.8		-1.9		14.4	8.26	39.6	2	0	0	0.275	204	1	3			4	4
571	1	38	36	73	34	156	7.8	25.1	49.6	228	42.3	56	53		11	207	139	5.8	2.41								15.3	2.34	34.1	3	1	0	0.275		1	3	1			1
572	1	25	36.2	82	20	132		25.11	44	199	30	15	10		7.1	71.1	134	4.1	2.28											1	0	0	0.275		2	0				0
573	2	58	36.7	84	20	168	6.8	25.3	37.2	91	31.7	47	33		5.68	55	134	4.2	2.02											2	0	1	0.275		1	0				0
574	1	74	37.2	95	25	141	10.8	25.89	40.5	92	38.7	53	103		8.91	113	137	5.1	2.02											2	0	1	0.275		3	4				0
575	1	68	36.7	105	26	130	9.9	26.91	40	272	20.2	56	52		6.5	85.7	144	4.1	2.18		7.38	128	37	33	-2.8	-3.4	1.6		35.6	3	1	0	0.3	426.667	1	2				0
576	2	22	37.7	120	21	136	13	28.28	32.5	85	107.2	60	59	83	3.55	41.5	135	3.3	2.07	2.15							13.6	4.22	30.5	2	0	1	0.275		1	1				0
577	2	47	36.5	148	25	133	6.7	30.71	44	129	29.9	50	62	618	1.52	54.6	135	4.2	2.09		7.373	67.3	28		-7.5		16.1	3.69	39	2	0	0	0.275	244.727	1	2		2	4	6
578	1	59	36.5	92	24	145	8.9	32.47	36.9	7	21.9	39	74	828	20.48	396	130	4.5	1.91											3	1	0	0.275		3	3	1	2		3
579	2	20	36.4	89	21	126	4.9				15.4	13	12		2.7	49.8	139.1	4.34	2.22											1	0	0	0.275		1	0				0
580	1	57	37	75	21	117	8.3				63.3	100	335		5.7	60.5	140.9	4.35	2.19								14	4.09	39	2	0	1	0.275		1	0				0
581	1	36	36.4	80	17	123					NA	52	55		4.2	50.5	128	3.4	2.05		7.36	73	39.9	-2.7						2	0	1	0.275	265.455	1	0			4	4
582	2	60	37.5	124	20	165	14.7				37.2	71	32		11.6	59.1	136	3.3	2.11								15.3	5.75	38.9	2	0	1	0.275		2	2				0
583	1	40	36.7	74	21	119	8.2				10	21	22		3.4	76.7	136	3.9	1.9		7.355	92.6	40.5		-2.8		12.8		35	2	0	0	0.275	336.727	1	0				0
584	1	33	36.7	86	21	113	10.1				11.4	19	22		3.1	59.8	140.8	4.09	2.41								13.3	2.17	33.5	2	0	0	0.275		1	0				0
585	2	21	36.7	86	21	122	4.9				7.5	13	9		2.8	41.3	135.5	3.98	2.3											2	0	0	0.275		1	0				0
586	1	39	37.9	82	21	127	4.6				12	143	183		5.4	75	142.4	3.67	2.35											2	0	0	0.275		1	0				0
587	1	41	36.9	73	20	139	6.6				13.2	97	31		3	74	143.6	3.81	2.36											2	0	0	0.275		1	0				0
588	2	72	36.6	65	17	154	5.5				11.4	36	23		14.9	134.8	136	5.6	2.07											2	0	1	0.275		1	2				0
589	1	47	36.5	124	20	118	5.7				23.7	17	13		2.7	60.2	138.4	4	2.29											1	0	0	0.275		3	0				0
590	1	35	37.6	85	21	116	6.5				22.3	14	17		5.5	93.2	136.9	4.44	2.24								14.5	6.15	50.5	2	0	0	0.275		3	0				0
591	1	46	36.5	121	21	98	17				21.7	75	24		6.2	78.5	127.4	3.97	1.56											2	0	1	0.275		5	0				0
592	1	54	36.5	110	20	100	11.3				22.6		58		3.4	44.3	136.8	3.66	2.33											2	0	1	0.275		5	0				0
593	2	45	38.6	113	22	107	10.4				21.1	50	41		2.79	67	136	3	2.06											1	0	1	0.275		1	1				0
594	1	46	36.8	100	20	122	6.8				28.2	56	57		3	81.9	137	3.5	1.3											2	0	0	0.275		1	0				0
595	1	34	36.8	84	20	139	7.7				17.2	19	93		1.6	57.2	140.4	3.68	2.11											1	0	0	0.275		1	0				0
596	1	70	38.2	96	20	131	6.5				35.8	19	56		4.5	68.1	143	3.62	2.01											2	0	0	0.275		1	1				0
597	1	37	36	72	20	134						41	78	188	7.5	78.2	139	4.15	2.26											1	0	0	0.275		2	0				0
598	1	31	36.4	62	19	142	8.6				21.5	25	48	204	3.44	62.1	136	4.5	2.07	15.41							13.2	2.97	43.1	1	0	0	0.275		3	0				0
599	1	50	37	120	20	123		14.4	38.5	151	25.3	52	24	273	6.66	153.2	141	3.7	1.49	3.58							14		36.3	2	0	0	0.275		5	1				0
600	2	45	36.5	94	26	132	13.6	15.3	36.5	256	12.5	32	6		2.86	71	140	4.3	1.5								13.6		34.9	2	0	0	0.275		1	2				0
601	1	30	36.8	143	39	196	11.4	16.7	41.7	143	39.7	30	50	786	4.3	75.5	132	4.1	1.48		7.291	64.1	31	33	-10.6	6.5	17		37.5	3	1	0	0.275	233.091	1	3		2	4	6
602	1	27	36.2	132	30	164	12.9					18	20	348	3.85	94.3	137	4.7	2.04	3.08	7.071	159	13.6		-24.8					3	1	0	0.275		1	1				0
603	1	31	36	90	23	122					19.4	31	39	180	6	62.6	144	4.2	2.76	0.44										1	0	0	0.275		1	0				0
